# Supplementary material for: PRSS1 Upregulation Predicts Platinum Resistance in Ovarian Cancer Patients
Source: Front Cell Dev Biol. 2021 Jan 28;8:618341. doi: 10.3389/fcell.2020.618341 (PMC7876278; doi:10.3389/fcell.2020.618341)
Supplement: Supplementary Table 1 — Detailed medication and clinical information in TCGA database of platinum-sensitive/resistant patients. [file Table_1.XLS]

## Sheet: Sheet1
bcr_patient_barcode	drug_name	therapy_type	days_to_drug_therapy_end	days_to_new_tumor_event_after_initial_treatment	180-Cutoff	Class	Age	OS	Event	Stage	Grade	New_Event	New_Event_Time	New_Event_Type	follow_ups.follow_up.primary_therapy_outcome_success
TCGA-04-1331	Carboplatin	Chemotherapy	169	459	290	Sensitive	78	1336	Dead	Stage IIIC	G3	1	459	Recurrence	Complete Remission/Response
TCGA-04-1338	Carboplatin	Chemotherapy	201	380	179	Resistance	78	1418	Alive	Stage IIIC	G3	1	380	Recurrence	Not Available
TCGA-04-1348	Carboplatin	Chemotherapy	184	575	391	Sensitive	44	1483	Dead	Stage IIIB	G3	1	575	Recurrence	Complete Remission/Response
TCGA-04-1349	Cisplatin	Chemotherapy	373	428	55	Resistance	69	656	Dead	Stage IV	G3	1	428	Recurrence	Complete Remission/Response
TCGA-04-1361	Carboplatin	Chemotherapy	844	927	83	Resistance	57	989	Alive	Stage IIIB	G3	1	927	Recurrence	Stable Disease
TCGA-04-1362	Carboplatin	Chemotherapy	172	223	51	Resistance	59	1348	Dead	Stage IIC	G3	1	223	Recurrence	Not Available
TCGA-04-1364	Carboplatin	Chemotherapy	188	288	100	Resistance	61	1024	Dead	Stage IIIC	G3	1	288	Recurrence	Progressive Disease
TCGA-04-1365	Carboplatin	Chemotherapy	189	947	758	Sensitive	87	947	Alive	Stage IIIB	G3	1	947	Recurrence	Complete Remission/Response
TCGA-04-1367	Carboplatin	Chemotherapy	199	2997	2798	Sensitive	50	3145	Alive	Stage IIIC	G3	1	2997	Progression of Disease	Complete Remission/Response;Progressive Disease
TCGA-04-1369	Carboplatin	Chemotherapy	238	315	77	Resistance	53	642	Dead	Stage IIIC	G2	1	315	Progression of Disease	Not Available
TCGA-04-1514	Carboplatin	Chemotherapy	185	1221	1036	Sensitive	45	1720	Dead	Stage IIIA	G2	1	1221	Recurrence	Complete Remission/Response
TCGA-04-1517	Carboplatin	Chemotherapy	144	349	205	Sensitive	79	608	Dead	Stage IIIC	G3	1	349	Recurrence	Complete Remission/Response
TCGA-04-1525	Carboplatin	Chemotherapy	184	213	29	Resistance	47	1167	Dead	Stage IIIC	G3	1	213	Recurrence	Complete Remission/Response
TCGA-04-1530	Cisplatin	Chemotherapy	153	350	197	Sensitive	68	3622	Dead	Stage IIIC	G3	1	350	Recurrence	Complete Remission/Response
TCGA-04-1536	Carboplatin	Chemotherapy	232	498	266	Sensitive	60	885	Dead	Stage IV	G3	1	498	Recurrence	Not Available
TCGA-04-1542	Carbplatin	Chemotherapy	167	1020	853	Sensitive	52	2561	Dead	Stage IIIB	G2	1	1020	Recurrence	Complete Remission/Response
TCGA-04-1638	Carboplatin	Chemotherapy	193	298	105	Resistance	57	1686	Dead	Stage IV	G3	1	298	Recurrence	Not Available
TCGA-04-1644	Carboplatin	Chemotherapy	221	634	413	Sensitive	48	1487	Dead	Stage IIIC	G3	1	634	Progression of Disease	Partial Remission/Response
TCGA-04-1646	Carboplatin	Chemotherapy	239	508	269	Sensitive	60	848	Dead	Stage IIIC	G3	1	508	Recurrence	Not Available
TCGA-04-1648	Carboplatin	Chemotherapy	149	412	263	Sensitive	57	871	Dead	Stage IIIC	G2	1	412	Recurrence	Not Available
TCGA-04-1651	Carboplatin	Chemotherapy	150	990	840	Sensitive	53	1102	Dead	Stage IIIC	G3	1	990	Recurrence	Not Available
TCGA-04-1652	Carboplatin	Chemotherapy	199	880	681	Sensitive	76	969	Dead	Stage IIIC	G2	1	880	Recurrence	Complete Remission/Response
TCGA-04-1654	Cisplatin	Chemotherapy	52	808	756	Sensitive	69	1451	Dead	Stage IIIC	G2	1	808	Recurrence	Not Available
TCGA-04-1655	Cisplatin	Chemotherapy	139	819	680	Sensitive	49	1380	Dead	Stage IIIB	G2	1	819	Recurrence	Not Available
TCGA-09-0364	Carboplatinum	Chemotherapy	188	395	207	Sensitive	80	887	Dead	Stage IIC	G3	1	395	Recurrence	Complete Remission/Response
TCGA-09-0365	carboplatin	Chemotherapy	70	251	181	Sensitive	70	288	Dead	Stage IIIC	G3	1	251	Recurrence	Complete Remission/Response
TCGA-09-1662	Cisplatin	Chemotherapy	141	1046	905	Sensitive	58	2717	Dead	Stage IV	G3	1	1046	Recurrence	Complete Remission/Response
TCGA-09-1665	Carboplatin	Chemotherapy	208	468	260	Sensitive	73	1266	Dead	Stage IIIC	G2	1	468	Recurrence	Complete Remission/Response
TCGA-09-1666	Carboplatin	Chemotherapy	173	480	307	Sensitive	57	1752	Alive	Stage IIIC	G3	1	480	Recurrence	Complete Remission/Response
TCGA-09-1667	Carboplatin	Chemotherapy	118	460	342	Sensitive	61	1882	Alive	Stage IIC	G2	1	460	Recurrence	Complete Remission/Response
TCGA-09-1670	Carboplatin	Chemotherapy	179	547	368	Sensitive	57	547	Alive	Stage IIIA	G3	1	547	Recurrence	Complete Remission/Response
TCGA-09-2045	Cisplatinum	Chemotherapy	239	631	392	Sensitive	50	1069	Dead	Stage IV	G2	1	631	Recurrence	Stable Disease
TCGA-09-2049	Carboplatin	Chemotherapy	172	953	781	Sensitive	64	3419	Alive	Stage IIIC	G3	1	953	Recurrence	Complete Remission/Response
TCGA-09-2051	Carboplatin	Chemotherapy	155	583	428	Sensitive	42	1919	Alive	Stage IIIC	G3	1	583	Recurrence	Complete Remission/Response
TCGA-10-0925	Carboplatin	Chemotherapy	293	558	265	Sensitive	58	1652	Dead	Stage IIIB	G1	1	558	Recurrence	Partial Remission/Response
TCGA-10-0926	Carboplatin	Chemotherapy	143	287	144	Resistance	63	788	Dead	Stage IIIC	G3	1	287	Recurrence	Complete Remission/Response
TCGA-10-0927	Carboplatin	Chemotherapy	121	1001	880	Sensitive	65	2490	Dead	Stage IIIC	G2	1	1001	Recurrence	Complete Remission/Response
TCGA-10-0930	Carboplatin	Chemotherapy	124	680	556	Sensitive	70	1040	Dead	Stage IIIC	G3	1	680	Recurrence	Complete Remission/Response
TCGA-10-0931	Carboplatin	Chemotherapy	124	300	176	Resistance	44	1000	Dead	Stage IIIC	G3	1	300	Recurrence	Complete Remission/Response
TCGA-10-0933	Carboplatin	Chemotherapy	132	356	224	Sensitive	77	446	Dead	Stage IIIC	G3	1	356	Recurrence	Complete Remission/Response
TCGA-10-0934	Carboplatin	Chemotherapy	56	111	55	Resistance	50	204	Dead	Stage IIIC	G3	1	111	Recurrence	Progressive Disease
TCGA-10-0937	Carboplatin	Chemotherapy	146	235	89	Resistance	44	608	Dead	Stage IIIC	G3	1	235	Recurrence	Complete Remission/Response
TCGA-10-0938	Carboplatin	Chemotherapy	188	362	174	Resistance	80	636	Dead	Stage IIIC	G3	1	362	Progression of Disease	Progressive Disease
TCGA-13-0717	Carboplatin	Chemotherapy	182	294	112	Resistance	54	748	Dead	Stage IIIC	G3	1	294	Recurrence	Complete Remission/Response
TCGA-13-0720	Carboplatin	Chemotherapy	180	292	112	Resistance	48	1355	Dead	Stage IIIC	G3	1	292	Recurrence	Complete Remission/Response
TCGA-13-0723	Carboplatin	Chemotherapy	200	210	10	Resistance	63	1204	Dead	Stage IIIC	G3	1	210	Progression of Disease	Progressive Disease
TCGA-13-0724	Carboplatin	Chemotherapy	75	83	8	Resistance	72	83	Dead	Stage IV	G3	1	83	Progression of Disease	Progressive Disease
TCGA-13-0725	Carboplatin	Chemotherapy	131	190	59	Resistance	44	377	Dead	Stage IIIC	G3	1	190	Recurrence	Complete Remission/Response
TCGA-13-0726	Carboplatin	Chemotherapy	169	392	223	Sensitive	55	949	Dead	Stage IIIC	GX	1	392	Recurrence	Complete Remission/Response
TCGA-13-0727	Carboplatin	Chemotherapy	120	253	133	Resistance	71	462	Dead	Stage IIIC	G3	1	253	Recurrence	Complete Remission/Response
TCGA-13-0751	Cisplatin	Chemotherapy	266	653	387	Sensitive	44	1678	Dead	Stage IIIC	GX	1	653	Recurrence	Complete Remission/Response
TCGA-13-0757	Cisplatin	Chemotherapy	267	293	26	Resistance	71	340	Dead	Stage IIIC	G3	1	293	Recurrence	Complete Remission/Response
TCGA-13-0758	Carboplatin	Chemotherapy	161	212	51	Resistance	60	346	Dead	Stage IV	G3	1	212	Progression of Disease	Partial Remission/Response
TCGA-13-0761	Carboplatin	Chemotherapy	221	424	203	Sensitive	51	1156	Dead	Stage IV	G3	1	424	Recurrence	Complete Remission/Response;Not Available
TCGA-13-0762	Cisplatin	Chemotherapy	141	1003	862	Sensitive	65	3400	Alive	Stage IIIC	G3	1	1003	NA	Complete Remission/Response;Not Available
TCGA-13-0764	Carboplatin	Chemotherapy	160	272	112	Resistance	62	1881	Dead	Stage IV	G3	1	272	Recurrence	Partial Remission/Response;Not Available
TCGA-13-0765	Cisplatin	Chemotherapy	163	668	505	Sensitive	50	1389	Dead	Stage IIIC	G3	1	668	Recurrence	Complete Remission/Response;Not Available
TCGA-13-0766	Cisplatin	Chemotherapy	182	628	446	Sensitive	42	1725	Dead	Stage IIIC	G3	1	628	Recurrence	Complete Remission/Response;Not Available
TCGA-13-0768	Cisplatin	Chemotherapy	148	398	250	Sensitive	73	1784	Dead	Stage IIIC	G3	1	398	NA	Complete Remission/Response;Not Available
TCGA-13-0791	Carboplatin	Chemotherapy	141	281	140	Resistance	58	1224	Dead	Stage IIIC	G3	1	281	Recurrence	Complete Remission/Response;Not Available
TCGA-13-0792	Cisplatin	Chemotherapy	160	816	656	Sensitive	40	3602	Alive	Stage IIIC	G3	1	816	Recurrence	Complete Remission/Response;Not Available
TCGA-13-0793	Carboplatin	Chemotherapy	159	351	192	Sensitive	40	3263	Alive	Stage IV	G3	1	351	Recurrence	Complete Remission/Response;Not Available
TCGA-13-0794	Carboplatin	Chemotherapy	132	845	713	Sensitive	60	1919	Dead	Stage IIIC	G3	1	845	Recurrence	Complete Remission/Response;Not Available
TCGA-13-0795	Carboplatin	Chemotherapy	205	325	120	Resistance	66	619	Dead	Stage IIIC	G3	1	325	Recurrence	Complete Remission/Response;Not Available
TCGA-13-0797	Carboplatin	Chemotherapy	146	525	379	Sensitive	49	2121	Alive	Stage IIIC	G3	1	525	NA	Complete Remission/Response;Not Available
TCGA-13-0799	Cisplatin	Chemotherapy	146	1262	1116	Sensitive	44	2535	Alive	Stage IIIC	G3	1	1262	NA	Complete Remission/Response;Not Available
TCGA-13-0800	Cisplatin	Chemotherapy	142	1396	1254	Sensitive	52	2661	Alive	Stage IIIC	G3	1	1396	NA	Complete Remission/Response;Not Available
TCGA-13-0801	Cisplatin	Chemotherapy	144	345	201	Sensitive	46	1399	Dead	Stage IIIC	G3	1	345	NA	Complete Remission/Response;Not Available
TCGA-13-0802	Carboplatin	Chemotherapy	188	510	322	Sensitive	79	1552	Dead	Stage IIIC	G3	1	510	NA	Complete Remission/Response;Not Available
TCGA-13-0803	Carboplatin	Chemotherapy	147	337	190	Sensitive	81	1334	Dead	Stage IIIC	G3	1	337	Recurrence	Complete Remission/Response
TCGA-13-0804	Carboplatin	Chemotherapy	161	329	168	Resistance	73	1073	Dead	Stage IIIC	G3	1	329	Recurrence	Complete Remission/Response
TCGA-13-0805	Carboplatin	Chemotherapy	151	177	26	Resistance	57	1074	Dead	Stage IIIC	G3	1	177	Progression of Disease	Progressive Disease
TCGA-13-0883	Cisplatin	Chemotherapy	350	819	469	Sensitive	61	2097	Dead	Stage IIIC	G3	1	819	Recurrence	Complete Remission/Response
TCGA-13-0884	Cisplatin	Chemotherapy	307	1251	944	Sensitive	39	3260	Dead	Stage IIIC	G3	1	1251	Recurrence	Complete Remission/Response
TCGA-13-0887	Cisplatin	Chemotherapy	268	514	246	Sensitive	42	2028	Dead	Stage IIIC	G3	1	514	Recurrence	Complete Remission/Response
TCGA-13-0891	Carboplatin	Chemotherapy	183	762	579	Sensitive	73	3128	Dead	Stage IV	G3	1	762	Recurrence	Complete Remission/Response;Not Available
TCGA-13-0893	Carboplatin	Chemotherapy	284	461	177	Resistance	48	1319	Dead	Stage IIIC	G3	1	461	Recurrence	Partial Remission/Response
TCGA-13-0894	Cisplatin	Chemotherapy	330	565	235	Sensitive	53	1509	Dead	Stage IIIC	G3	1	565	Recurrence	Complete Remission/Response
TCGA-13-0897	Carboplatin	Chemotherapy	140	554	414	Sensitive	54	2182	Dead	Stage IIIC	G3	1	554	Recurrence	Complete Remission/Response;Not Available
TCGA-13-0899	Carboplatin	Chemotherapy	126	547	421	Sensitive	60	2012	Dead	Stage IIIC	G3	1	547	Recurrence	Complete Remission/Response;Not Available
TCGA-13-0901	Cisplatin	Chemotherapy	165	390	225	Sensitive	41	589	Alive	Stage IIIC	G3	1	390	Recurrence	Complete Remission/Response
TCGA-13-0904	Carboplatin	Chemotherapy	251	330	79	Resistance	63	1532	Dead	Stage IIIC	G3	1	330	Progression of Disease	Partial Remission/Response;Not Available
TCGA-13-0905	Cisplatin	Chemotherapy	223	1535	1312	Sensitive	51	3746	Alive	Stage IIIC	G3	1	1535	NA	Complete Remission/Response;Not Available
TCGA-13-0908	Cisplatin	Chemotherapy	244	552	308	Sensitive	58	1843	Dead	Stage IV	G3	1	552	Recurrence	Complete Remission/Response;Not Available
TCGA-13-0910	Cisplatin	Chemotherapy	289	1212	923	Sensitive	58	3548	Alive	Stage IIIC	G3	1	1212	NA	Complete Remission/Response;Not Available
TCGA-13-0911	Carboplatin	Chemotherapy	189	279	90	Resistance	55	1355	Dead	Stage IV	G3	1	279	Progression of Disease	Partial Remission/Response;Not Available
TCGA-13-0912	Cisplatin	Chemotherapy	147	469	322	Sensitive	58	1145	Dead	Stage IIIC	G3	1	469	Recurrence	Complete Remission/Response;Not Available
TCGA-13-0913	Cisplatin	Chemotherapy	161	871	710	Sensitive	53	3325	Alive	Stage IIIC	G3	1	871	Recurrence	Complete Remission/Response;Not Available
TCGA-13-0920	Carboplatin	Chemotherapy	151	297	146	Resistance	65	1484	Dead	Stage IIIC	G3	1	297	Recurrence	Complete Remission/Response;Not Available
TCGA-13-0923	Cisplatin	Chemotherapy	151	1719	1568	Sensitive	74	2547	Alive	Stage IIIC	G3	1	1719	NA	Complete Remission/Response;Not Available
TCGA-13-0924	Carboplatin	Chemotherapy	143	962	819	Sensitive	45	2614	Alive	Stage IV	G3	1	962	NA	Complete Remission/Response;Not Available
TCGA-13-1403	Cisplatin	Chemotherapy	142	418	276	Sensitive	48	2345	Dead	Stage IIIC	G3	1	418	NA	Complete Remission/Response;Not Available
TCGA-13-1404	Cisplatin	Chemotherapy	274	1581	1307	Sensitive	48	2469	Alive	Stage IIIC	G3	1	1581	NA	Complete Remission/Response;Not Available
TCGA-13-1405	Carboplatin	Chemotherapy	147	228	81	Resistance	49	868	Dead	Stage IV	G3	1	228	NA	Complete Remission/Response;Not Available
TCGA-13-1407	Carboplatin	Chemotherapy	184	1333	1149	Sensitive	51	2534	Alive	Stage IIIC	G3	1	1333	NA	Complete Remission/Response;Not Available
TCGA-13-1408	Cisplatin	Chemotherapy	201	765	564	Sensitive	59	1680	Dead	Stage IIIC	G3	1	765	NA	Partial Remission/Response;Not Available
TCGA-13-1410	Cisplatin	Chemotherapy	125	319	194	Sensitive	57	2464	Alive	Stage IV	GX	1	319	NA	Complete Remission/Response;Not Available
TCGA-13-1411	Carboplatin	Chemotherapy	128	238	110	Resistance	81	531	Dead	Stage IIIC	G3	1	238	NA	Partial Remission/Response;Not Available
TCGA-13-1412	Cisplatin	Chemotherapy	205	409	204	Sensitive	41	984	Dead	Stage IV	G3	1	409	NA	Complete Remission/Response;Not Available
TCGA-13-1477	Carboplatin	Chemotherapy	206	235	29	Resistance	49	1662	Dead	Stage IV	G2	1	235	Progression of Disease	Progressive Disease
TCGA-13-1482	Carboplatin	Chemotherapy	152	602	450	Sensitive	52	1877	Dead	Stage IV	G2	1	602	Recurrence	Partial Remission/Response
TCGA-13-1483	Cisplatin	Chemotherapy	239	297	58	Resistance	61	895	Dead	Stage IIIC	G3	1	297	Recurrence	Partial Remission/Response
TCGA-13-1484	Carboplatin	Chemotherapy	191	497	306	Sensitive	62	3785	Dead	Stage IIIC	G3	1	497	Recurrence	Complete Remission/Response;Not Available
TCGA-13-1485	Carboplatin	Chemotherapy	149	170	21	Resistance	48	629	Dead	Stage IV	G2	1	170	Progression of Disease	Partial Remission/Response
TCGA-13-1487	Cisplatin	Chemotherapy	208	412	204	Sensitive	74	681	Dead	Stage IV	GX	1	412	Recurrence	Complete Remission/Response
TCGA-13-1488	Carboplatin	Chemotherapy	165	351	186	Sensitive	59	2154	Dead	Stage IV	G3	1	351	Recurrence	Complete Remission/Response
TCGA-13-1489	Cisplatin	Chemotherapy	272	806	534	Sensitive	70	2553	Dead	Stage IIIC	G2	1	806	Recurrence	Complete Remission/Response;Not Available
TCGA-13-1491	Carboplatin	Chemotherapy	154	508	354	Sensitive	55	1595	Dead	Stage IIIC	G3	1	508	Recurrence	Partial Remission/Response
TCGA-13-1494	Carboplatin	Chemotherapy	182	693	511	Sensitive	43	2856	Dead	Stage IV	G3	1	693	Recurrence	Complete Remission/Response;Not Available
TCGA-13-1495	Carboplatin	Chemotherapy	140	977	837	Sensitive	60	2749	Dead	Stage IIIC	G2	1	977	Recurrence	Complete Remission/Response;Not Available
TCGA-13-1497	Cisplatin	Chemotherapy	185	813	628	Sensitive	47	3871	Alive	Stage IIIC	G3	1	813	Recurrence	Complete Remission/Response;Not Available
TCGA-13-1498	Carboplatin	Chemotherapy	216	534	318	Sensitive	73	2012	Dead	Stage IIIC	G3	1	534	Progression of Disease	Partial Remission/Response;Not Available
TCGA-13-1499	Cisplatin	Chemotherapy	187	583	396	Sensitive	56	3500	Alive	Stage IIIC	G3	1	583	Recurrence	Complete Remission/Response;Not Available
TCGA-13-1500	Cisplatin	Chemotherapy	225	253	28	Resistance	71	425	Dead	Stage IIIC	G3	1	253	Recurrence	Partial Remission/Response
TCGA-13-1501	Carboplatin	Chemotherapy	183	392	209	Sensitive	50	1314	Dead	Stage IV	G3	1	392	Progression of Disease	Partial Remission/Response;Not Available
TCGA-13-1504	Carboplatin	Chemotherapy	283	548	265	Sensitive	68	1059	Dead	Stage IIIC	G3	1	548	NA	Complete Remission/Response;Not Available
TCGA-13-1505	Cisplatin	Chemotherapy	167	1561	1394	Sensitive	63	1998	Alive	Stage IIIC	G3	1	1561	NA	Complete Remission/Response;Not Available
TCGA-13-1506	Carboplatin	Chemotherapy	197	666	469	Sensitive	45	1039	Dead	Stage IIIC	G3	1	666	NA	Complete Remission/Response;Not Available
TCGA-13-1507	Cisplatin	Chemotherapy	166	324	158	Resistance	77	1993	Dead	Stage IIIC	G3	1	324	NA	Complete Remission/Response;Not Available
TCGA-13-1509	Carboplatin	Chemotherapy	127	578	451	Sensitive	64	2438	Alive	Stage IV	G3	1	578	NA	Complete Remission/Response;Not Available
TCGA-13-1510	Carboplatin	Chemotherapy	174	1189	1015	Sensitive	62	1359	Dead	Stage IIIC	G3	1	1189	NA	Not Available;Not Available
TCGA-13-1511	Carboplatin	Chemotherapy	186	459	273	Sensitive	52	1650	Dead	Stage IV	G3	1	459	NA	Partial Remission/Response;Not Available
TCGA-13-1512	Carboplatin	Chemotherapy	94	427	333	Sensitive	49	442	Alive	Stage IIIC	G3	1	427	NA	Not Available;Not Available
TCGA-13-1817	Cisplatin	Chemotherapy	318	541	223	Sensitive	56	1024	Dead	Stage IIIC	G3	1	541	Recurrence	Partial Remission/Response
TCGA-13-1819	Carboplatin	Chemotherapy	149	429	280	Sensitive	59	2025	Dead	Stage IIC	G3	1	429	Recurrence	Complete Remission/Response;Not Available
TCGA-13-2057	Carboplatin	Chemotherapy	159	897	738	Sensitive	59	2434	Alive	Stage IIIC	G3	1	897	NA	Complete Remission/Response;Not Available
TCGA-13-2059	Cisplatin	Chemotherapy	158	1005	847	Sensitive	50	2387	Alive	Stage IIIC	G3	1	1005	NA	Complete Remission/Response;Not Available
TCGA-13-2060	Cisplatin	Chemotherapy	143	1475	1332	Sensitive	51	2369	Alive	Stage IV	G3	1	1475	NA	Complete Remission/Response;Not Available
TCGA-13-2065	Carboplatin	Chemotherapy	141	946	805	Sensitive	71	1993	Alive	Stage IIIC	G3	1	946	NA	Complete Remission/Response;Not Available
TCGA-13-2066	Carboplatin	Chemotherapy	169	1028	859	Sensitive	49	2133	Dead	Stage IV	G3	1	1028	NA	Complete Remission/Response;Not Available
TCGA-13-2071	Carboplatin	Chemotherapy	146	322	176	Resistance	63	773	Dead	Stage IV	G3	1	322	NA	Complete Remission/Response;Not Available
TCGA-20-0990	Carboplatin	Chemotherapy	236	871	635	Sensitive	74	789	Alive	Stage IIIC	G3	1	871	Recurrence	Not Available
TCGA-20-1683	Carboplatin	Chemotherapy	135	618	483	Sensitive	65	772	Alive	Stage IIIC	G3	1	618	Recurrence	Stable Disease
TCGA-23-1022	Carboplatin	Chemotherapy	162	450	288	Sensitive	67	1511	Dead	Stage IIIC	G3	1	450	Recurrence	Complete Remission/Response
TCGA-23-1023	Carboplatin	Chemotherapy	120	490	370	Sensitive	65	1233	Alive	Stage IIIC	G3	1	490	Recurrence	Complete Remission/Response
TCGA-23-1026	Carboplatin	Chemotherapy	108	797	689	Sensitive	45	816	Alive	Stage IIIC	G3	1	797	Recurrence	Complete Remission/Response
TCGA-23-1028	Carboplatin	Chemotherapy	110	133	23	Resistance	43	1503	Alive	Stage IIIC	G3	1	133	Recurrence	Complete Remission/Response
TCGA-23-1030	Carboplatin	Chemotherapy	165	544	379	Sensitive	64	886	Alive	Stage IIIC	G3	1	544	Recurrence	Complete Remission/Response
TCGA-23-1110	Carboplatin	Chemotherapy	110	326	216	Sensitive	42	1658	Alive	Stage IIIC	G3	1	326	Recurrence	Complete Remission/Response
TCGA-23-1114	Carboplatin	Chemotherapy	182	634	452	Sensitive	55	2089	Dead	Stage IIIC	G3	1	634	Recurrence	Complete Remission/Response
TCGA-23-1116	Carboplatin	Chemotherapy	187	286	99	Resistance	83	592	Dead	Stage IIIC	G3	1	286	Recurrence	Complete Remission/Response;Complete Remission/Response
TCGA-23-1117	Carboplatin	Chemotherapy	294	418	124	Resistance	42	1013	Dead	Stage IIIC	G3	1	418	Recurrence	Complete Remission/Response
TCGA-23-1119	Carboplatin	Chemotherapy	125	3378	3253	Sensitive	64	3953	Alive	Stage IIIC	G3	1	3378	Recurrence	Complete Remission/Response
TCGA-23-1122	Carboplatin	Chemotherapy	244	447	203	Sensitive	53	1189	Dead	Stage IIIC	G3	1	447	Recurrence	Complete Remission/Response
TCGA-23-1124	Carboplatin	Chemotherapy	197	641	444	Sensitive	62	1768	Dead	Stage IIIC	G3	1	641	Recurrence	Complete Remission/Response
TCGA-23-2072	Carboplatin	Chemotherapy	151	476	325	Sensitive	58	759	Dead	Stage IV	G3	1	476	Recurrence	Complete Remission/Response
TCGA-23-2077	Carboplatin	Chemotherapy	155	1232	1077	Sensitive	45	3525	Alive	Stage IIIC	G3	1	1232	Recurrence	Complete Remission/Response
TCGA-23-2079	Carboplatin	Chemotherapy	125	283	158	Resistance	46	2788	Alive	Stage IIIC	G3	1	283	Recurrence	Complete Remission/Response
TCGA-23-2084	Carboplatin	Chemotherapy	155	619	464	Sensitive	45	1516	Dead	Stage IV	G3	1	619	Recurrence	Complete Remission/Response
TCGA-24-0979	Carboplatin	Chemotherapy	187	428	241	Sensitive	53	1264	Dead	Stage IV	G3	1	428	Recurrence	Complete Remission/Response
TCGA-24-0982	Carboplatin	Chemotherapy	125	153	28	Resistance	77	679	Dead	Stage IIIC	G3	1	153	Recurrence	Complete Remission/Response
TCGA-24-1103	Carboplatin	Chemotherapy	127	678	551	Sensitive	50	1646	Dead	Stage IIIC	G3	1	678	Recurrence	Complete Remission/Response
TCGA-24-1104	Cisplatin	Chemotherapy	175	959	784	Sensitive	56	1933	Dead	Stage IV	G3	1	959	Recurrence	Complete Remission/Response
TCGA-24-1105	Carboplatin	Chemotherapy	178	470	292	Sensitive	36	1442	Dead	Stage IIIC	G3	1	470	Recurrence	Complete Remission/Response
TCGA-24-1428	Cisplatin	Chemotherapy	130	448	318	Sensitive	50	529	Alive	Stage IIIC	G3	1	448	Recurrence	Complete Remission/Response
TCGA-24-1430	Cisplatin	Chemotherapy	106	449	343	Sensitive	68	863	Dead	Stage IIIC	G3	1	449	Recurrence	Complete Remission/Response
TCGA-24-1431	Carboplatin	Chemotherapy	147	199	52	Resistance	67	583	Dead	Stage IIIC	G3	1	199	Recurrence	Not Available
TCGA-24-1434	Carboplatin	Chemotherapy	228	337	109	Resistance	59	568	Dead	Stage IIIC	G3	1	337	Recurrence	Partial Remission/Response
TCGA-24-1435	Carboplatin	Chemotherapy	149	505	356	Sensitive	57	1324	Dead	Stage IIIC	G3	1	505	Recurrence	Complete Remission/Response
TCGA-24-1463	Carboplatin	Chemotherapy	123	971	848	Sensitive	70	2218	Dead	Stage IIIC	G3	1	971	Recurrence	Complete Remission/Response
TCGA-24-1464	Carboplatin	Chemotherapy	163	323	160	Resistance	70	379	Dead	Stage IIIC	G3	1	323	Recurrence	Not Available
TCGA-24-1466	Carboplatin	Chemotherapy	145	491	346	Sensitive	74	1373	Dead	Stage IIIC	G3	1	491	Recurrence	Complete Remission/Response
TCGA-24-1467	Carboplatin	Chemotherapy	110	1253	1143	Sensitive	51	3224	Dead	Stage IIIC	G3	1	1253	Recurrence	Complete Remission/Response
TCGA-24-1474	Carboplatin	Chemotherapy	123	332	209	Sensitive	57	676	Dead	Stage IIIC	G3	1	332	Recurrence	Partial Remission/Response
TCGA-24-1544	Carboplatin	Chemotherapy	203	643	440	Sensitive	71	820	Dead	Stage IIIC	G3	1	643	Progression of Disease	Partial Remission/Response
TCGA-24-1545	Carboplatin	Chemotherapy	285	861	576	Sensitive	69	1746	Dead	Stage IIIC	G3	1	861	Recurrence	Complete Remission/Response
TCGA-24-1548	Carboplatin	Chemotherapy	123	207	84	Resistance	57	493	Dead	Stage IIIC	G3	1	207	Recurrence	Complete Remission/Response
TCGA-24-1550	Cisplatin	Chemotherapy	174	892	718	Sensitive	49	1249	Dead	Stage IIIC	G3	1	892	Recurrence	Complete Remission/Response
TCGA-24-1551	Carboplatin	Chemotherapy	135	764	629	Sensitive	53	1579	Dead	Stage IIIC	G3	1	764	Recurrence	Complete Remission/Response
TCGA-24-1552	Carboplatin	Chemotherapy	265	403	138	Resistance	77	1259	Dead	Stage IIIC	G3	1	403	Recurrence	Complete Remission/Response
TCGA-24-1553	Carboplatin	Chemotherapy	154	553	399	Sensitive	53	1767	Dead	Stage IIIB	G3	1	553	Recurrence	Complete Remission/Response
TCGA-24-1557	Carboplatin	Chemotherapy	281	447	166	Resistance	49	1213	Dead	Stage IIIC	G3	1	447	Progression of Disease	Partial Remission/Response
TCGA-24-1558	Carboplatin	Chemotherapy	247	273	26	Resistance	73	594	Dead	Stage IIIC	G3	1	273	Recurrence	Partial Remission/Response
TCGA-24-1560	Carboplatin	Chemotherapy	117	143	26	Resistance	51	1341	Dead	Stage IIIC	G4	1	143	Recurrence	Complete Remission/Response
TCGA-24-1562	Cisplatin	Chemotherapy	152	229	77	Resistance	67	1384	Dead	Stage IIIC	G3	1	229	Recurrence	Complete Remission/Response
TCGA-24-1563	Carboplatin	Chemotherapy	144	396	252	Sensitive	66	1451	Dead	Stage IIIC	G3	1	396	Recurrence	Complete Remission/Response
TCGA-24-1564	Cisplatin	Chemotherapy	116	221	105	Resistance	67	787	Dead	Stage IIIC	G3	1	221	Recurrence	Complete Remission/Response
TCGA-24-1565	Cisplatin	Chemotherapy	123	145	22	Resistance	74	312	Dead	Stage IIIC	G3	1	145	Recurrence	Partial Remission/Response
TCGA-24-1567	Carboplatin	Chemotherapy	153	319	166	Resistance	54	524	Dead	Stage IIIB	G3	1	319	Recurrence	Not Available
TCGA-24-1614	Carboplatin	Chemotherapy	188	644	456	Sensitive	57	1470	Dead	Stage IIIC	G3	1	644	Recurrence	Complete Remission/Response
TCGA-24-1616	Carboplatin	Chemotherapy	165	405	240	Sensitive	56	1163	Dead	Stage IIIC	G3	1	405	Recurrence	Complete Remission/Response
TCGA-24-1852	Carboplatin	Chemotherapy	128	1009	881	Sensitive	55	2201	Dead	Stage IIIC	G3	1	1009	Recurrence	Complete Remission/Response
TCGA-24-1923	carboplatin	Chemotherapy	233	343	110	Resistance	51	690	Dead	Stage IIIC	G3	1	343	Recurrence	Complete Remission/Response
TCGA-24-1924	Carboplatin	Chemotherapy	161	320	159	Resistance	65	919	Dead	Stage IIIC	G3	1	320	Recurrence	Complete Remission/Response
TCGA-24-1927	Carboplatin	Chemotherapy	132	290	158	Resistance	59	500	Dead	Stage IIIC	G3	1	290	Recurrence	Complete Remission/Response
TCGA-24-1930	Cisplatin	Chemotherapy	274	544	270	Sensitive	53	2467	Dead	Stage IIIC	G3	1	544	Recurrence	Complete Remission/Response
TCGA-24-2020	Carboplatin	Chemotherapy	414	723	309	Sensitive	67	4624	Dead	Stage IIIC	G3	1	723	Recurrence	Complete Remission/Response
TCGA-24-2023	Cisplatin	Chemotherapy	502	1069	567	Sensitive	54	1364	Dead	Stage IIIA	G3	1	1069	Recurrence	Complete Remission/Response
TCGA-24-2024	Carboplatin	Chemotherapy	120	421	301	Sensitive	72	1769	Dead	Stage IIIC	G3	1	421	Recurrence	Complete Remission/Response
TCGA-24-2027	Carboplatin	Chemotherapy	258	617	359	Sensitive	51	3337	Dead	Stage IV	G3	1	617	Recurrence	Complete Remission/Response
TCGA-24-2029	Carboplatin	Chemotherapy	218	372	154	Resistance	75	439	Dead	Stage IIIC	G3	1	372	Recurrence	Complete Remission/Response
TCGA-24-2030	Carboplatin	Chemotherapy	127	646	519	Sensitive	87	972	Dead	Stage IIIC	G3	1	646	Recurrence	Complete Remission/Response
TCGA-24-2033	Carboplatin 6th	Chemotherapy	232	351	119	Resistance	87	562	Dead	Stage IIIC	G3	1	351	Recurrence	Partial Remission/Response
TCGA-24-2036	Cisplatin	Chemotherapy	638	914	276	Sensitive	50	1947	Dead	Stage IIIA	G3	1	914	Recurrence	Complete Remission/Response
TCGA-24-2254	Carboplatin	Chemotherapy	165	606	441	Sensitive	66	1736	Dead	Stage IIIC	G3	1	606	Recurrence	Complete Remission/Response
TCGA-24-2260	Cisplatin	Chemotherapy	135	667	532	Sensitive	74	1100	Dead	Stage IIIB	G3	1	667	Recurrence	Complete Remission/Response
TCGA-24-2267	carboplatin	Chemotherapy	219	512	293	Sensitive	58	1446	Dead	Stage IIB	G3	1	512	Recurrence	NA
TCGA-24-2280	Carboplatin	Chemotherapy	178	535	357	Sensitive	74	2143	Alive	Stage IIIC	G3	1	535	Recurrence	Complete Remission/Response
TCGA-24-2289	Cisplatin	Chemotherapy	183	568	385	Sensitive	68	2049	Dead	Stage IV	G3	1	568	Recurrence	Complete Remission/Response
TCGA-24-2290	Carboplatin	Chemotherapy	119	324	205	Sensitive	56	1102	Dead	Stage IIIC	G3	1	324	Recurrence	Complete Remission/Response
TCGA-24-2295	Carboplatin	Chemotherapy	133	281	148	Resistance	69	1007	Dead	Stage IIIC	G3	1	281	Recurrence	Complete Remission/Response
TCGA-24-2298	Carboplatin	Chemotherapy	218	469	251	Sensitive	55	1620	Dead	Stage IIIC	G3	1	469	Recurrence	Complete Remission/Response
TCGA-25-1623	Carboplatin	Chemotherapy	138	342	204	Sensitive	71	565	Dead	Stage IV	G3	1	342	Recurrence	Complete Remission/Response
TCGA-25-1626	Carboplatin	Chemotherapy	208	318	110	Resistance	65	518	Dead	Stage IIIC	G3	1	318	Recurrence	Partial Remission/Response
TCGA-25-1628	Carboplatin	Chemotherapy	182	287	105	Resistance	67	627	Dead	Stage IIIC	G3	1	287	Recurrence	Stable Disease
TCGA-25-1632	Carboplatin	Chemotherapy	200	537	337	Sensitive	68	1799	Dead	Stage IV	G3	1	537	Recurrence	Complete Remission/Response
TCGA-25-1633	Carboplatin	Chemotherapy	184	616	432	Sensitive	64	1891	Dead	Stage IIIC	G3	1	616	Recurrence	Complete Remission/Response
TCGA-25-1634	Carboplatin	Chemotherapy	206	380	174	Resistance	75	1091	Dead	Stage IIIC	G3	1	380	Recurrence	Complete Remission/Response
TCGA-25-1635	Carboplatin	Chemotherapy	233	614	381	Sensitive	71	1583	Dead	Stage IIIC	G3	1	614	Recurrence	Complete Remission/Response
TCGA-25-2393	Carboplatin	Chemotherapy	123	305	182	Sensitive	81	1157	Dead	Stage IIIC	G3	1	305	Recurrence	Partial Remission/Response
TCGA-25-2398	Carboplatin	Chemotherapy	151	577	426	Sensitive	71	1369	Dead	Stage IIIC	G3	1	577	Recurrence	Complete Remission/Response
TCGA-25-2399	Carboplatin	Chemotherapy	182	243	61	Resistance	80	608	Dead	Stage IIIC	G3	1	243	Recurrence	Partial Remission/Response
TCGA-25-2400	Carboplatin	Chemotherapy	182	577	395	Sensitive	76	1278	Dead	Stage IIIC	G3	1	577	Recurrence	Complete Remission/Response
TCGA-25-2404	Carboplatin	Chemotherapy	306	426	120	Resistance	38	883	Dead	Stage IIIC	G3	1	426	Recurrence	Complete Remission/Response
TCGA-25-2409	Carboplatin	Chemotherapy	182	304	122	Resistance	71	821	Dead	Stage IV	G3	1	304	Recurrence	Complete Remission/Response
TCGA-29-1691	Cisplatin	Chemotherapy	137	613	476	Sensitive	51	1470	Dead	Stage IIIC	G2	1	613	Recurrence	Complete Remission/Response
TCGA-29-1693	Carboplatin	Chemotherapy	191	694	503	Sensitive	72	3096	Alive	Stage IIIC	G3	1	694	Recurrence	Complete Remission/Response
TCGA-29-1696	Carboplatin	Chemotherapy	171	342	171	Resistance	43	1032	Dead	Stage IIIC	G2	1	342	Recurrence	Partial Remission/Response
TCGA-29-1697	Carboplatin	Chemotherapy	182	500	318	Sensitive	62	949	Dead	Stage IIIC	G3	1	500	Recurrence	Complete Remission/Response
TCGA-29-1701	Carboplatin	Chemotherapy	160	298	138	Resistance	56	515	Dead	Stage IIIC	G3	1	298	Recurrence	Partial Remission/Response
TCGA-29-1702	Carboplatin	Chemotherapy	199	286	87	Resistance	84	728	Dead	Stage IIIC	G3	1	286	Recurrence	Complete Remission/Response
TCGA-29-1703	Carboplatin	Chemotherapy	163	324	161	Resistance	56	1815	Dead	Stage IIIC	G2	1	324	Recurrence	Complete Remission/Response
TCGA-29-1704	carboplatin	Chemotherapy	169	568	399	Sensitive	61	1587	Alive	Stage IIIC	G3	1	568	Recurrence	Complete Remission/Response
TCGA-29-1705	Carboplatin	Chemotherapy	167	283	116	Resistance	47	555	Dead	Stage IIIC	G2	1	283	Recurrence	Complete Remission/Response
TCGA-29-1707	Carboplatin	Chemotherapy	143	1201	1058	Sensitive	41	1277	Alive	Stage IIC	G3	1	1201	Recurrence	Complete Remission/Response
TCGA-29-1710	Carboplatin	Chemotherapy	150	315	165	Resistance	54	951	Dead	Stage IIIC	G2	1	315	Recurrence	Partial Remission/Response
TCGA-29-1762	Carboplatin	Chemotherapy	140	1375	1235	Sensitive	59	2634	Dead	Stage IV	G2	1	1375	Recurrence	Complete Remission/Response
TCGA-29-1763	Carboplatin	Chemotherapy	100	428	328	Sensitive	43	2032	Alive	Stage IIC	G2	1	428	Recurrence	Complete Remission/Response
TCGA-29-1764	Carboplatin	Chemotherapy	167	792	625	Sensitive	49	1914	Alive	Stage IIIC	G2	1	792	Recurrence	Complete Remission/Response
TCGA-29-1766	Carboplatin	Chemotherapy	189	672	483	Sensitive	74	1199	Dead	Stage IIIC	G2	1	672	Recurrence	Progressive Disease
TCGA-29-1768	Carboplatin	Chemotherapy	103	547	444	Sensitive	50	952	Dead	Stage IV	G3	1	547	Recurrence	Stable Disease
TCGA-29-1770	Carboplatin	Chemotherapy	136	377	241	Sensitive	54	741	Alive	Stage IIIC	G2	1	377	Recurrence	Complete Remission/Response
TCGA-29-1771	Carboplatin	Chemotherapy	140	595	455	Sensitive	76	686	Alive	Stage IIIC	G2	1	595	Recurrence	Complete Remission/Response
TCGA-29-1774	Carboplatin	Chemotherapy	133	234	101	Resistance	82	527	Alive	Stage IIIC	G3	1	234	Recurrence	Progressive Disease
TCGA-29-1775	Carboplatin	Chemotherapy	166	341	175	Resistance	51	376	Alive	Stage IIIC	G2	1	341	Recurrence	Complete Remission/Response
TCGA-29-1785	Carboplatin	Chemotherapy	156	473	317	Sensitive	55	1104	Dead	Stage IIIC	G3	1	473	Recurrence	Complete Remission/Response
TCGA-29-2414	Cisplatin	Chemotherapy	131	552	421	Sensitive	75	2621	Dead	Stage IIIC	G2	1	552	Recurrence	Complete Remission/Response
TCGA-29-2425	Carboplatin	Chemotherapy	202	1577	1375	Sensitive	60	1977	Alive	Stage IIIC	G2	1	1577	Progression of Disease	Complete Remission/Response
TCGA-29-2427	Cisplatin	Chemotherapy	157	1582	1425	Sensitive	60	1900	Alive	Stage IIIC	G3	1	1582	Recurrence	Complete Remission/Response
TCGA-29-2432	Carboplatin	Chemotherapy	157	174	17	Resistance	61	653	Dead	Stage IIIC	G3	1	174	Recurrence	Progressive Disease
TCGA-30-1714	Carboplatin	Chemotherapy	123	241	118	Resistance	68	1158	Dead	Stage IV	G3	1	241	Recurrence	Complete Remission/Response
TCGA-30-1718	Carboplatin	Chemotherapy	178	896	718	Sensitive	44	1579	Dead	Stage IIIC	G3	1	896	Recurrence	Not Available
TCGA-30-1853	Carboplatin	Chemotherapy	126	634	508	Sensitive	58	1103	Dead	Stage IIIC	G3	1	634	Recurrence	Complete Remission/Response
TCGA-30-1856	Carboplatin	Chemotherapy	195	220	25	Resistance	56	477	Dead	Stage IIIC	G3	1	220	Recurrence	Partial Remission/Response
TCGA-30-1860	Carboplatin	Chemotherapy	207	397	190	Sensitive	58	1366	Dead	Stage IIIC	G3	1	397	Recurrence	Complete Remission/Response
TCGA-30-1866	Carboplatin	Chemotherapy	126	285	159	Resistance	61	1114	Dead	Stage IV	G2	1	285	Recurrence	Complete Remission/Response
TCGA-30-1869	Carboplatin	Chemotherapy	179	767	588	Sensitive	50	1563	Dead	Stage IV	G3	1	767	Recurrence	Complete Remission/Response
TCGA-30-1880	Carboplatin	Chemotherapy	152	348	196	Sensitive	56	1751	Dead	Stage IIIC	G3	1	348	Recurrence	Partial Remission/Response
TCGA-30-1891	Carboplatin	Chemotherapy	141	181	40	Resistance	61	914	Dead	Stage IIIC	G2	1	181	Recurrence	Partial Remission/Response
TCGA-30-1892	Carboplatin	Chemotherapy	132	253	121	Resistance	52	1484	Dead	Stage IIIC	G3	1	253	Recurrence	Complete Remission/Response
TCGA-31-1944	Cisplatin	Chemotherapy	223	678	455	Sensitive	47	1386	Alive	Stage IIIC	G3	1	678	Recurrence	Complete Remission/Response
TCGA-31-1946	Carboplatin	Chemotherapy	148	664	516	Sensitive	30	918	Alive	Stage IIIC	G3	1	664	Recurrence	Not Available
TCGA-31-1950	Carboplatin	Chemotherapy	144	349	205	Sensitive	76	571	Alive	Stage IIIC	G2	1	349	Recurrence	Partial Remission/Response
TCGA-31-1951	Carboplatin	Chemotherapy	482	659	177	Resistance	58	684	Alive	Stage IIIC	G3	1	659	Recurrence	Not Available
TCGA-31-1953	Carboplatin	Chemotherapy	65	70	5	Resistance	52	204	Alive	Stage IIIC	G3	1	70	Recurrence	Progressive Disease
TCGA-31-1955	Carboplatin	Chemotherapy	147	918	771	Sensitive	43	1293	Alive	Stage IIIC	G3	1	918	Recurrence	Not Available
TCGA-36-1568	Carboplatin	Chemotherapy	123	548	425	Sensitive	52	875	Alive	Stage IIIC	G3	1	548	Recurrence	Partial Remission/Response
TCGA-36-1570	Carboplatin	Chemotherapy	133	375	242	Sensitive	49	655	Alive	Stage IIIC	G3	1	375	Recurrence	Partial Remission/Response
TCGA-36-1571	Carboplatin	Chemotherapy	173	375	202	Sensitive	53	695	Dead	Stage IIIB	G3	1	375	Recurrence	Complete Remission/Response
TCGA-36-1574	Carboplatin	Chemotherapy	204	648	444	Sensitive	48	686	Alive	Stage IIIC	G3	1	648	Recurrence	Complete Remission/Response
TCGA-36-1576	Carboplatin	Chemotherapy	222	817	595	Sensitive	76	915	Alive	Stage IIIC	G3	1	817	Recurrence	Complete Remission/Response
TCGA-36-1578	Carboplatin	Chemotherapy	212	310	98	Resistance	63	847	Alive	Stage IV	G3	1	310	Recurrence	Not Available
TCGA-36-1580	Carboplatin	Chemotherapy	348	440	92	Resistance	82	737	Dead	Stage IIIC	G3	1	440	Recurrence	Not Available
TCGA-36-1581	Carboplatin	Chemotherapy	141	702	561	Sensitive	63	751	Alive	Stage IIC	G3	1	702	Recurrence	Complete Remission/Response
TCGA-36-2529	Carboplatin	Chemotherapy	136	567	431	Sensitive	71	1066	Alive	Stage IIIC	G3	1	567	Recurrence	Complete Remission/Response
TCGA-36-2530	Carboplatin	Chemotherapy	135	630	495	Sensitive	38	1004	Alive	Stage IIIC	G3	1	630	Recurrence	Complete Remission/Response
TCGA-36-2534	Carboplatin	Chemotherapy	154	383	229	Sensitive	72	907	Alive	Stage IIIC	G3	1	383	Progression of Disease	Partial Remission/Response
TCGA-36-2537	Carboplatin	Chemotherapy	125	431	306	Sensitive	39	788	Alive	Stage IIIC	G3	1	431	Progression of Disease	Partial Remission/Response
TCGA-36-2538	Carboplatin	Chemotherapy	212	523	311	Sensitive	37	763	Alive	Stage IIIB	G3	1	523	Recurrence	Complete Remission/Response
TCGA-36-2540	Carboplatin	Chemotherapy	185	665	480	Sensitive	26	724	Alive	Stage IIIC	G1	1	665	Recurrence	Complete Remission/Response
TCGA-36-2544	Carboplatin	Chemotherapy	128	325	197	Sensitive	58	638	Alive	Stage IIIC	G3	1	325	Progression of Disease	Partial Remission/Response
TCGA-36-2548	Carboplatin	Chemotherapy	267	395	128	Resistance	57	431	Alive	Stage IIIC	G3	1	395	Recurrence	Not Available
TCGA-36-2551	Carboplatin	Chemotherapy	198	338	140	Resistance	57	492	Alive	Stage IIIC	G3	1	338	Recurrence	Complete Remission/Response
TCGA-57-1586	Carboplatin	Chemotherapy	163	259	96	Resistance	66	679	Alive	Stage IIIC	G3	1	259	Recurrence	Not Available
TCGA-61-1725	Cisplatin	Chemotherapy	158	844	686	Sensitive	40	956	Alive	Stage IIIC	G3	1	844	Recurrence	Stable Disease
TCGA-61-1728	Carboplatin	Chemotherapy	204	533	329	Sensitive	59	848	Alive	Stage IV	G3	1	533	Recurrence	Complete Remission/Response
TCGA-61-1733	Carboplatin	Chemotherapy	127	175	48	Resistance	71	967	Alive	Stage IIIC	G3	1	175	Recurrence	Stable Disease
TCGA-61-1736	Carboplatin	Chemotherapy	138	764	626	Sensitive	45	1484	Dead	Stage IIIC	G3	1	764	Recurrence	Complete Remission/Response
TCGA-61-1738	Carboplatin	Chemotherapy	135	276	141	Resistance	60	1089	Dead	Stage IIIC	G3	1	276	Recurrence	Progressive Disease
TCGA-61-1741	Carboplatin	Chemotherapy	180	488	308	Sensitive	76	1024	Dead	Stage IIIB	G3	1	488	Recurrence	Complete Remission/Response
TCGA-61-1743	Carboplatin	Chemotherapy	172	809	637	Sensitive	53	1329	Dead	Stage IIC	G2	1	809	Recurrence	Complete Remission/Response
TCGA-61-1901	Carboplatin	Chemotherapy	294	329	35	Resistance	65	347	Dead	Stage IV	G3	1	329	Progression of Disease	Stable Disease
TCGA-61-1906	Carboplatin	Chemotherapy	153	236	83	Resistance	55	1038	Dead	Stage IIIC	G3	1	236	Recurrence	Complete Remission/Response
TCGA-61-1911	Carboplatin	Chemotherapy	144	844	700	Sensitive	55	1293	Alive	Stage IIA	G3	1	844	Recurrence	Complete Remission/Response
TCGA-61-1914	Carboplatin	Chemotherapy	193	1674	1481	Sensitive	65	1722	Alive	Stage IIIC	G3	1	1674	Recurrence	Complete Remission/Response
TCGA-61-1918	Carboplatin	Chemotherapy	146	413	267	Sensitive	45	479	Dead	Stage IV	G3	1	413	Recurrence	Complete Remission/Response
TCGA-61-2000	CCDP	Chemotherapy	231	339	108	Resistance	67	441	Alive	Stage IIIC	G3	1	339	Recurrence	Stable Disease
TCGA-61-2008	Carboplatin	Chemotherapy	149	818	669	Sensitive	40	932	Alive	Stage IIC	G2	1	818	Recurrence	Complete Remission/Response
TCGA-61-2009	Carboplatin	Chemotherapy	83	101	18	Resistance	65	1212	Alive	Stage IIIC	G3	1	101	Recurrence	Complete Remission/Response
TCGA-61-2096	Carboplatin	Chemotherapy	79	421	342	Sensitive	56	1776	Alive	Stage IC	G2	1	421	Recurrence	Progressive Disease
TCGA-61-2109	Carboplatin	Chemotherapy	253	465	212	Sensitive	40	629	Dead	Stage IIIC	G3	1	465	Recurrence	Not Available
TCGA-61-2110	Carboplatin	Chemotherapy	161	213	52	Resistance	56	1354	Dead	Stage IIIC	Not Available	1	213	Recurrence	Progressive Disease
TCGA-61-2111	Carboplatin	Chemotherapy	133	2205	2072	Sensitive	61	3825	Alive	Stage IV	G3	1	2205	Recurrence	Complete Remission/Response
TCGA-61-2113	Carboplatin	Chemotherapy	143	291	148	Resistance	53	676	Dead	Stage IIC	G3	1	291	Recurrence	Not Available
TCGA-61-2610	Carboplatin	Chemotherapy	357	524	167	Resistance	61	1579	Dead	Stage IIIC	G3	1	524	Recurrence	Stable Disease
TCGA-61-2611	Carboplatin	Chemotherapy	316	383	67	Resistance	40	483	Dead	Stage IIIC	G3	1	383	Recurrence	Complete Remission/Response
TCGA-61-2612	Carboplatin	Chemotherapy	151	179	28	Resistance	63	193	Dead	Stage IIIC	G3	1	179	Recurrence	Stable Disease
TCGA-WR-A838	Carboplatin	Chemotherapy	92	245	153	Resistance	72	304	Dead	Stage IIIC	G3	1	245	Progression of Disease	Progressive Disease
