# Supplementary material for: PRSS1 Upregulation Predicts Platinum Resistance in Ovarian Cancer Patients
Source: Front Cell Dev Biol. 2021 Jan 28;8:618341. doi: 10.3389/fcell.2020.618341 (PMC7876278; doi:10.3389/fcell.2020.618341)
Supplement: Supplementary Table 2 — Results of random walks. [file Table_2.XLS]

## Sheet: Sheet1
Rank	GeneSymbol	globalScore
1	CTRC	0.0150618
2	PRSS1	0.0128891
3	CPA1	0.0128852
4	SPINK1	0.0123943
5	CPA2	0.0117778
6	REG1A	0.0117357
7	TM2D1	0.011655
8	AGR3	0.0111305
9	DLK1	0.0111097
10	MIEN1	0.011088
11	MEIS3	0.0110489
12	MUC6	0.0109637
13	POMC	0.0109614
14	CLPS	0.0109532
15	DHRS2	0.0109467
16	ZCCHC12	0.0109397
17	MMP10	0.0109031
18	A2M	0.0109018
19	KCNS1	0.0108706
20	AKAP14	0.0108547
21	SGK1	0.010807
22	HOXA5	0.0108055
23	IHH	0.010797
24	FLOT2	0.0107671
25	AMBP	0.0107504
26	CHST4	0.0107376
27	SCNN1G	0.0107304
28	RPS16	0.010725
29	RPL23A	0.0107216
30	RPS28	0.0107205
31	XDH	0.01072
32	RPL27A	0.0107194
33	RPL36	0.010715
34	GAL	0.010702
35	MRPS12	0.0107003
36	CCL28	0.010697
37	PYY	0.0106967
38	CXCL5	0.0106952
39	SLC25A38	0.0106948
40	IGFBP5	0.0106871
41	CD79A	0.0106797
42	SOX2	0.0106793
43	UGT2B17	0.0106773
44	NOTUM	0.0106743
45	REN	0.0106688
46	CEL	0.0106659
47	FXYD6	0.0106655
48	PSMB1	0.0106647
49	AQP9	0.0106635
50	CARTPT	0.0106585
51	PYGM	0.0106509
52	RBPJL	0.0106494
53	GSTA1	0.0106481
54	PLA2G1B	0.010646
55	CRKL	0.0106459
56	DKK4	0.0106447
57	AVPR2	0.0106434
58	PRKCG	0.0106368
59	GRB7	0.0106291
60	TRMT1	0.010629
61	EDN3	0.0106289
62	RGP1	0.0106269
63	FMO3	0.0106245
64	MDC1	0.0106202
65	FGF17	0.0106182
66	RGS1	0.0106137
67	LYPD3	0.0034965
68	TM2D2	0.0034965
69	SPA17	0.00331511
70	GLRX5	0.00325385
71	CPA3	0.0027383
72	NOTCH1	0.00187047
73	PBX1	0.00179156
74	PBX2	0.00169884
75	PBX3	0.0016976
76	LEP	0.00168768
77	NIBAN2	0.00166646
78	AGRP	0.0016226
79	CTNNB1	0.00149901
80	SELENOT	0.00129745
81	CYP3A4	0.00129406
82	CYP2C9	0.00127291
83	SELENOW	0.00123855
84	PNLIP	0.00120889
85	PNLIPRP1	0.00119961
86	PLAUR	0.00115292
87	ACACB	0.00114135
88	CYP2D6	0.00113897
89	PRSS3	0.00113219
90	TCF7L2	0.00111501
91	PGAP3	0.00110959
92	SHB	0.00110108
93	LY6D	0.00109532
94	SHD	0.00109467
95	CDR2L	0.00109397
96	FBN1	0.000972951
97	CELA3B	0.000966389
98	MEIS1	0.000907075
99	KCNAB1	0.000865391
100	KCNAB2	0.000865391
101	KCNAB3	0.000865391
102	GK	0.000849033
103	GK2	0.000842586
104	SHPK	0.000833095
105	GK5	0.000829437
106	PBX4	0.00082867
107	KCNK15	0.000815297
108	TMPRSS15	0.000743659
109	SPINK2	0.000743659
110	IGF1	0.000728857
111	IGF2	0.000672494
112	IGFALS	0.00060805
113	UBA52	0.000579933
114	RPS27A	0.000561926
115	PAPPA	0.000559569
116	AGT	0.000551638
117	PAPPA2	0.000551175
118	FHL2	0.000536657
119	AGR2	0.000524476
120	ATP1B1	0.00052367
121	PLG	0.000519882
122	ATP1B3	0.000519618
123	FLOT1	0.000518781
124	ATP1B2	0.000518341
125	ATP1A2	0.00050765
126	ATP1A1	0.000506756
127	ATP1A3	0.000506756
128	MMP9	0.000502917
129	MMP1	0.000493273
130	MMP3	0.00049255
131	ATP1A4	0.000492317
132	ALB	0.000482975
133	UBB	0.000481634
134	UBC	0.000481017
135	MMP7	0.000476712
136	MMP13	0.000472394
137	CDH1	0.000456804
138	CAV1	0.000446635
139	WNT3A	0.000440462
140	SORBS1	0.000438754
141	LRFN3	0.000438217
142	PTOV1	0.000434893
143	WNT1	0.000428016
144	CYP1A2	0.000427503
145	WNT8A	0.000425246
146	WNT8B	0.000425246
147	MUC20	0.000418634
148	MUC16	0.00041825
149	MUC4	0.000418141
150	MUCL1	0.000417745
151	MUC12	0.000417316
152	MUC17	0.000417316
153	MUC15	0.000417316
154	MUC7	0.000417316
155	MUC5B	0.000417316
156	ERLIN2	0.00041195
157	SLC6A3	0.000405706
158	GNAI3	0.000398081
159	GNAI2	0.000389711
160	CYP2A6	0.000376677
161	KNG1	0.000372086
162	GNAI1	0.000366003
163	PDGFRB	0.000357495
164	PDGFRA	0.000355797
165	GNAT3	0.000353788
166	KIT	0.000345597
167	TEK	0.000341854
168	BCAR1	0.000339408
169	SRC	0.000331867
170	AOX1	0.000331078
171	INS	0.000326969
172	MMP2	0.000318155
173	EP300	0.000315102
174	INSR	0.000315083
175	GNAO1	0.000313866
176	PXN	0.000312905
177	CHST2	0.000312051
178	ERBB2	0.000308926
179	TIMP1	0.000304358
180	AGTR2	0.000303621
181	CREBBP	0.000302004
182	AKAP3	0.000299265
183	LRP6	0.000297022
184	RAF1	0.000296311
185	FZD2	0.000288926
186	AGTR1	0.000287352
187	FZD1	0.000287136
188	TCN1	0.000284598
189	CD3G	0.000283479
190	LCK	0.000282131
191	EGFR	0.000280405
192	CD3D	0.000279615
193	NTAN1	0.000275641
194	ROPN1	0.000272644
195	SCNN1A	0.000271689
196	SCNN1B	0.000271689
197	PIK3CA	0.000271601
198	LRP5	0.000271566
199	ROPN1L	0.000271092
200	DKK1	0.00026804
201	SCNN1D	0.000267361
202	BCAN	0.000266789
203	TIMP2	0.000266678
204	NEDD4L	0.00026419
205	WWP1	0.000263026
206	APOH	0.000261201
207	DKK2	0.000260216
208	KREMEN2	0.000259062
209	HLA-DRB1	0.000258604
210	KREMEN1	0.00025797
211	CTRB1	0.000257054
212	CD3E	0.000256585
213	F2RL2	0.000256576
214	FYN	0.000256403
215	F2	0.00025601
216	F2R	0.000256005
217	CD247	0.000255404
218	LEF1	0.00025365
219	F2RL3	0.000253039
220	AVP	0.000252565
221	F2RL1	0.000252249
222	SGK2	0.000251213
223	CTRB2	0.000250714
224	NEDD4	0.000249655
225	TSC22D3	0.000247328
226	KDR	0.000246642
227	FGG	0.000245882
228	WNT5A	0.000242138
229	JCHAIN	0.000241835
230	SERPINE1	0.000239057
231	AHSG	0.000238169
232	SERPINA1	0.000236743
233	SHH	0.000236479
234	MET	0.000236362
235	IGF1R	0.000234915
236	APP	0.000230634
237	ORM1	0.000228938
238	ITIH3	0.000228608
239	DHH	0.00022675
240	EPHA2	0.000225736
241	APOA1	0.000225198
242	PDGFB	0.000225008
243	FGFR1	0.000224245
244	EDN1	0.000224066
245	FLT1	0.000223895
246	FGFR2	0.000222802
247	FGFR3	0.000221372
248	FLT4	0.000220794
249	FGFR4	0.000220728
250	PYGB	0.000220666
251	MMP8	0.000219886
252	CSF1R	0.000219345
253	APLP2	0.000218699
254	NTS	0.000218094
255	NGFR	0.000217903
256	POLR2C	0.000215006
257	RBPJ	0.000214893
258	CYP2E1	0.000213556
259	WNT9A	0.00021245
260	RBP1	0.000212139
261	MOCS1	0.000211768
262	HDAC1	0.000209589
263	HPRT1	0.000209501
264	PIK3CD	0.000209379
265	GPHN	0.000208573
266	CYP2C8	0.000208147
267	CYP2B6	0.00020784
268	NAT2	0.000207829
269	NAT1	0.000207829
270	NDST2	0.000207828
271	HDAC2	0.00020711
272	GNG2	0.000205122
273	MEIS2	0.000204313
274	CBLIF	0.000203704
275	SUOX	0.00020367
276	PNP	0.000203336
277	FURIN	0.000202549
278	MOCS2	0.000202173
279	GBE1	0.000201649
280	RBP5	0.000201546
281	PES1	0.000201296
282	GYS1	0.000200668
283	GYS2	0.00020047
284	WDR12	0.000200332
285	GYG1	0.000198074
286	GNB5	0.000197884
287	GNB3	0.00019745
288	GNG13	0.000197444
289	GNB2	0.000197379
290	APOA2	0.000197301
291	GNG7	0.000197289
292	GNB4	0.000197217
293	GPC5	0.000196445
294	AGL	0.000195996
295	GYG2	0.000195751
296	NCOR2	0.000194769
297	TTR	0.000194297
298	GDA	0.000193801
299	TPMT	0.000193135
300	PGM2	0.000192855
301	PKM	0.000191956
302	PKLR	0.000191513
303	NOTCH3	0.000191316
304	NOTCH2	0.000191123
305	NOTCH4	0.000191045
306	PGM1	0.000190963
307	APOC3	0.000190887
308	MOCOS	0.000190466
309	KAT2B	0.000190131
310	CTBP1	0.000189471
311	NOS3	0.000188299
312	MTOR	0.000188007
313	PHKB	0.000187996
314	CYP11B2	0.000187734
315	PHKG1	0.000187734
316	KRT10	0.000187619
317	SERPINC1	0.000187487
318	SNW1	0.000187055
319	PHKA1	0.000187017
320	PGM5	0.000186871
321	HOXB8	0.00018681
322	KAT2A	0.000186466
323	CPB1	0.000185702
324	SLC3A2	0.000185341
325	AFP	0.000184885
326	HTRA4	0.00018413
327	ENO3	0.000183576
328	PCSK1	0.000182969
329	MAML1	0.000182154
330	MAML3	0.000181777
331	PFKM	0.00018138
332	ITIH2	0.000180085
333	WDR3	0.000179935
334	ITIH1	0.000179173
335	CTBP2	0.000179158
336	PWP2	0.000179019
337	KLK4	0.000178688
338	BMS1	0.000178422
339	NOP14	0.000177764
340	UTP4	0.000177516
341	WNT3	0.000177423
342	WNT11	0.000177011
343	WNT2	0.000176996
344	WNT4	0.000176152
345	GNGT1	0.000176113
346	WNT7B	0.000175373
347	YES1	0.000174313
348	ADCY6	0.00017383
349	WNT5B	0.00017375
350	ACE	0.00017349
351	ATP6AP2	0.000173376
352	WNT10A	0.000173314
353	WNT10B	0.000173291
354	WNK4	0.000173239
355	WNT6	0.000173204
356	WNT7A	0.000173204
357	WNT2B	0.000173204
358	WNT9B	0.000173204
359	WNT16	0.000172922
360	ACE2	0.000171483
361	CIR1	0.000170129
362	PCSK5	0.000169951
363	PTF1A	0.000169286
364	WNK3	0.000168615
365	GNG10	0.000168423
366	GNG12	0.000168336
367	SMG1	0.000168283
368	GNG3	0.000168199
369	GNGT2	0.000168181
370	GNG8	0.000168108
371	GNG4	0.000168091
372	GNG5	0.000168091
373	CYP1A1	0.000168053
374	WNK1	0.000167774
375	GNG11	0.000167773
376	NPY	0.000167764
377	ADCY7	0.0001677
378	WNK2	0.00016676
379	SCN4B	0.00016672
380	SCN2B	0.000166114
381	POLR2B	0.00016349
382	POLR2F	0.000162981
383	ADCY3	0.000162806
384	POLR2L	0.000162473
385	ADCY9	0.000162459
386	POLR2K	0.000162405
387	LYN	0.000162381
388	ADCY8	0.000162337
389	ADCY5	0.000162309
390	ADCY2	0.000162217
391	ADCY4	0.000162217
392	GRB2	0.000161652
393	POLR2E	0.000161439
394	POLR2J	0.000160951
395	POLR2G	0.000159401
396	POLR2D	0.000159314
397	POLR2I	0.000159194
398	SCN8A	0.000157996
399	PF4	0.000156166
400	POLR1B	0.000155443
401	PPBP	0.000154683
402	GMPS	0.000154092
403	PIK3CB	0.000153587
404	STAT3	0.000153349
405	NANOG	0.000153102
406	MAPK1	0.000152865
407	CYP3A5	0.000152862
408	POU5F1	0.00015271
409	SOS1	0.000152487
410	CYP2C19	0.000151427
411	CBL	0.000150473
412	PPP2CA	0.000150335
413	PPP2R1A	0.00015023
414	PLCG1	0.000148691
415	NAT10	0.000148207
416	SDAD1	0.000147503
417	FTSJ3	0.000146282
418	TRMT6	0.000146164
419	MAPK3	0.000145929
420	DDX27	0.00014545
421	FPR2	0.000145238
422	CYP2A13	0.000144666
423	CXCL8	0.000144655
424	EPRS1	0.00014402
425	NSUN6	0.000143945
426	FGF2	0.000143724
427	CYP4A11	0.000143541
428	LPAR1	0.000143284
429	LPAR2	0.000142675
430	NPS	0.000142228
431	RET	0.000141951
432	PWP1	0.000141433
433	NPSR1	0.000141371
434	SMAD4	0.000141028
435	TGOLN2	0.000140856
436	PIK3CG	0.000140282
437	LPAR3	0.000140222
438	VAMP4	0.000139833
439	SAA1	0.000139652
440	ANGPT1	0.00013965
441	LPL	0.000139108
442	QARS1	0.000138726
443	MCHR1	0.000138456
444	CASR	0.000138446
445	LPAR5	0.00013844
446	IARS1	0.000138396
447	GDNF	0.000138394
448	ANXA1	0.000138306
449	NSUN2	0.000138222
450	BDKRB1	0.000138061
451	KARS1	0.000138052
452	NMUR1	0.000138039
453	NMU	0.000138039
454	NMS	0.000138039
455	GPR17	0.000138039
456	PMCH	0.000138039
457	NMUR2	0.000138039
458	MCHR2	0.000138039
459	GFRA1	0.000137686
460	FTSJ1	0.000137351
461	CYP2S1	0.000137161
462	METTL1	0.00013649
463	CTPS1	0.000135868
464	CYP2C18	0.000135076
465	RPS2	0.000134343
466	RPS6	0.000134202
467	RPS9	0.000134075
468	SMAD2	0.000133878
469	EPHB1	0.000133817
470	SELENOS	0.00013375
471	RPS14	0.000133291
472	RPS7	0.000133282
473	GRB10	0.000132857
474	EFNB1	0.000132057
475	GFRA2	0.000131749
476	NRTN	0.000131749
477	PSPN	0.000131749
478	GFRA4	0.000131749
479	ARTN	0.000131749
480	GFRA3	0.000131692
481	RPS5	0.000131514
482	RPS20	0.000131441
483	RPSA	0.000131391
484	ADH1B	0.000131371
485	RPS3	0.000131198
486	RPS15	0.000131124
487	ADH1A	0.000130979
488	RPS15A	0.000130977
489	PLCG2	0.000130959
490	RPL5	0.000130724
491	RPS18	0.00013065
492	EFNB2	0.000130554
493	EFNB3	0.000130535
494	ADH6	0.000130416
495	ADH5	0.000130383
496	ADH4	0.000130354
497	ADH7	0.000130354
498	RPS11	0.000130291
499	CHRM2	0.000129994
500	RPS4Y1	0.000129973
501	RPL11	0.000129947
502	RPS29	0.000129855
503	RPS3A	0.000129743
504	RPS4X	0.000129635
505	RPL7	0.000129629
506	RPL3	0.000129376
507	ADCY1	0.000129292
508	RPL9	0.000129239
509	RPS27	0.000129189
510	RPL13A	0.000128943
511	RPL8	0.000128823
512	RPLP0	0.000128716
513	RPL4	0.000128426
514	RPL3L	0.000128378
515	RPS25	0.000128319
516	SYK	0.000128269
517	RPS24	0.00012825
518	RPL12	0.000128223
519	RPL17	0.00012816
520	RPL23	0.000128148
521	SALL4	0.00012809
522	RPS19	0.000128082
523	RPL10A	0.000127921
524	RPL10L	0.000127912
525	RPL10	0.000127912
526	RLN3	0.000127822
527	RPS10	0.00012761
528	RPL35	0.000127472
529	RPL26L1	0.0001271
530	RPL26	0.0001271
531	RPS12	0.000127044
532	RPS26	0.000127018
533	RPS21	0.00012697
534	RHOA	0.000126911
535	RPL15	0.000126469
536	MGLL	0.000126354
537	RPL18A	0.000126032
538	RPL21	0.000125897
539	RPL19	0.000125792
540	RPL18	0.000125696
541	RPL13	0.000125574
542	RPL31	0.000125433
543	RPL36AL	0.000125241
544	RPL36A	0.000124873
545	RPL30	0.00012481
546	RPL7A	0.00012474
547	C1GALT1	0.000124739
548	NRG2	0.000124641
549	RPL32	0.000124496
550	RPL35A	0.000124368
551	RPL37A	0.000124339
552	NRG1	0.000124291
553	GCNT1	0.000124199
554	RAB6A	0.000124113
555	EGF	0.000123789
556	FOXO1	0.000123722
557	EPAS1	0.000123698
558	RPL38	0.000123314
559	RPL6	0.000123163
560	KLF4	0.00012315
561	RPL34	0.000122853
562	RPL27	0.000122663
563	LY6G6F	0.000122637
564	RPL14	0.000122111
565	LIPC	0.000122103
566	RPL29	0.000121701
567	C1GALT1C1	0.000121659
568	NSF	0.000121642
569	COG2	0.00012077
570	NAPA	0.000119799
571	COG4	0.000119606
572	COG3	0.000119565
573	COG5	0.000119539
574	COG6	0.000119539
575	COG8	0.000119539
576	COG7	0.000119539
577	COG1	0.000119539
578	RAC1	0.000119449
579	NAPB	0.000118802
580	NAPG	0.000118382
581	DRD2	0.00011785
582	CXCL12	0.00011763
583	FGF4	0.000117623
584	RAB6B	0.00011759
585	STX16	0.000117434
586	VPS52	0.000117142
587	VTI1A	0.000117072
588	STX6	0.000116937
589	LIN28A	0.000116924
590	VPS53	0.000116582
591	RIC1	0.000116537
592	VPS51	0.000116445
593	GCC2	0.000116341
594	VPS54	0.000116192
595	IMP3	0.000115792
596	PNPLA2	0.000115703
597	ARL1	0.000115352
598	TMF1	0.000115279
599	PRDM14	0.000115262
600	ZSCAN10	0.000115262
601	GOLGA1	0.00011524
602	GOLGA4	0.000114963
603	GCC1	0.000114963
604	SYS1	0.000114963
605	PLA2G6	0.000114945
606	PNPLA3	0.00011458
607	LIPF	0.00011458
608	MRPS7	0.000114417
609	RAB43	0.000113932
610	FPR1	0.000113828
611	CXCR4	0.00011379
612	SHC1	0.000112795
613	DGAT1	0.000112708
614	RPS23	0.000112537
615	LIPG	0.00011242
616	MRPL2	0.000112406
617	CBLB	0.000112384
618	FPR3	0.00011196
619	MRPS10	0.000111908
620	MRPS14	0.000111816
621	MRPS11	0.000111586
622	HGF	0.000111542
623	MRPL24	0.000111272
624	S1PR1	0.000111005
625	MRPS15	0.00011092
626	SMARCC1	0.000110635
627	CSK	0.000110564
628	SMARCC2	0.000110283
629	PNLIPRP3	0.00010996
630	RACK1	0.000109943
631	GCG	0.000109434
632	CCR5	0.000109417
633	HOXB7	0.000109395
634	HSP90AA1	0.000108897
635	MOGAT1	0.000108733
636	MOGAT3	0.000108733
637	CRK	0.0001087
638	PLD2	0.000108573
639	SST	0.000108355
640	C3	0.000108327
641	MOGAT2	0.00010823
642	CCR3	0.000107991
643	RPN2	0.000107725
644	EIF1AX	0.000107647
645	RPN1	0.000107643
646	ITGB1	0.000107586
647	GALR2	0.000107572
648	CXCR1	0.000107138
649	CCR7	0.000107104
650	S1PR3	0.00010705
651	CXCR2	0.000106976
652	CXCR3	0.000106913
653	PLPP1	0.000106818
654	PLPP2	0.000106747
655	PLPP3	0.000106747
656	S1PR2	0.000106745
657	RPL24	0.000106719
658	GABBR1	0.000106572
659	GABBR2	0.000106572
660	EEF2	0.000106533
661	OPRM1	0.000106516
662	CCR2	0.000106496
663	PPY	0.00010641
664	CXCL10	0.000106325
665	DVL2	0.000106305
666	CCR9	0.000106285
667	CXCR6	0.000106278
668	CCR1	0.000106255
669	CCR4	0.000106255
670	PTGER3	0.000106202
671	S1PR4	0.000106172
672	HTR1A	0.000106171
673	PDYN	0.000106151
674	HTR1B	0.000106125
675	HTR1F	0.000106125
676	CCR10	0.000106025
677	RPS17	0.000105979
678	CXCR5	0.000105942
679	EPHA1	0.000105932
680	NPY1R	0.000105919
681	CXCL1	0.000105861
682	CCR8	0.000105811
683	SSTR1	0.000105775
684	SSTR2	0.000105775
685	SSTR5	0.000105775
686	ADORA1	0.000105765
687	CXCL9	0.000105735
688	DGAT2	0.000105725
689	CCR6	0.000105682
690	CHRM4	0.000105637
691	S1PR5	0.000105579
692	CNR1	0.000105567
693	C5	0.000105532
694	HCAR2	0.000105524
695	SUCNR1	0.000105487
696	HCAR3	0.000105487
697	CXCL2	0.000105463
698	HTR5A	0.000105461
699	GRM2	0.000105433
700	DRD4	0.000105426
701	DRD3	0.00010538
702	HTR1E	0.00010538
703	CCL20	0.00010538
704	GRM3	0.000105372
705	GRM6	0.000105358
706	PENK	0.000105308
707	ADRA2A	0.000105283
708	ADRA2C	0.000105283
709	GRM4	0.000105264
710	GRM7	0.000105264
711	GRM8	0.000105264
712	CCL19	0.000105254
713	GPER1	0.000105221
714	CCL21	0.000105202
715	CCL25	0.000105202
716	CXCL11	0.000105198
717	CORT	0.000105157
718	CXCL13	0.000105154
719	CCL27	0.000105154
720	CXCL3	0.000105154
721	CXCL16	0.000105154
722	CXCL6	0.000105154
723	GALR1	0.000105129
724	GALR3	0.000105095
725	APLNR	0.000105053
726	NPB	0.000105053
727	NPBWR1	0.000105053
728	NPBWR2	0.000105053
729	NPW	0.000105053
730	NPY2R	0.000105053
731	NPY5R	0.000105053
732	OPRK1	0.000105053
733	OPRL1	0.000105053
734	PNOC	0.000105053
735	NPY4R	0.000105053
736	SSTR4	0.000105053
737	C3AR1	0.000105053
738	C5AR1	0.000105053
739	LPIN1	0.000104992
740	LPIN3	0.000104992
741	LPIN2	0.000104992
742	PLD1	0.000104966
743	RXFP4	0.000104964
744	RXFP3	0.000104964
745	MTNR1B	0.000104948
746	P2RY12	0.000104915
747	TAS2R43	0.000104875
748	TAS2R46	0.000104875
749	TAS2R4	0.000104875
750	P2RY13	0.000104856
751	P2RY4	0.000104834
752	TAS2R50	0.000104822
753	MTNR1A	0.000104813
754	INSL5	0.000104804
755	PTGDR2	0.000104765
756	HRH3	0.000104765
757	CNR2	0.000104765
758	OXER1	0.000104765
759	TAS2R39	0.000104765
760	TAS2R40	0.000104765
761	TAS2R41	0.000104765
762	TAS2R31	0.000104765
763	TAS2R30	0.000104765
764	TAS2R19	0.000104765
765	TAS2R20	0.000104765
766	OXGR1	0.000104765
767	GPR18	0.000104765
768	TAS2R60	0.000104765
769	TAS2R42	0.000104765
770	TAS2R3	0.000104765
771	TAS2R16	0.000104765
772	TAS2R1	0.000104765
773	TAS2R9	0.000104765
774	TAS2R8	0.000104765
775	TAS2R7	0.000104765
776	TAS2R13	0.000104765
777	TAS2R10	0.000104765
778	TAS2R14	0.000104765
779	HEBP1	0.000104765
780	TAS2R5	0.000104765
781	ACKR3	0.000104765
782	TAS2R38	0.000104765
783	HRH4	0.000104765
784	GPR55	0.000104765
785	P2RY14	0.000104765
786	IL6	0.000104597
787	PLEC	0.000104443
788	RSRC1	0.000104413
789	RPL39L	0.000104346
790	RPL39	0.000104346
791	RPLP2	0.000104132
792	FAU	0.000104079
793	RPLP1	0.000104006
794	WDR31	0.000103828
795	ITPR3	0.000103698
796	VEGFA	0.000103694
797	GPSM1	0.000103633
798	PTPN11	0.000103368
799	DGKA	0.000103306
800	DGKB	0.000103264
801	DGKG	0.000103264
802	DGKQ	0.000103264
803	DGKE	0.000103264
804	DGKH	0.000103151
805	DGKD	0.000103151
806	BCR	0.000102868
807	ITPR1	0.000102666
808	DGKZ	0.00010255
809	RPL22	0.000102529
810	DGKI	0.00010233
811	ITPR2	0.00010232
812	RPL22L1	0.000102286
813	BOLA3	0.000101908
814	GNAQ	0.000101758
815	RPL37	0.000101686
816	RPL41	0.000101415
817	TDGF1	0.000101325
818	ACSL1	0.000101176
819	RAB33B	0.000101094
820	BOLA2	0.000100762
821	PAX6	0.000100555
822	PIK3R3	0.000100549
823	LMX1B	0.000100379
824	BOLA1	0.000100378
825	MRPS9	0.000100118
826	ACSL4	9.96e-05
827	ACSL5	9.96e-05
828	ACSL3	9.95e-05
829	AGK	9.95e-05
830	GFAP	9.91e-05
831	HPGDS	9.9e-05
832	SALL1	9.9e-05
833	ZIC3	9.85e-05
834	ACSL6	9.81e-05
835	CIAPIN1	9.8e-05
836	GSTA2	9.79e-05
837	PTK2	9.77e-05
838	FOXD3	9.75e-05
839	MRPL22	9.75e-05
840	DPPA4	9.75e-05
841	VAV1	9.75e-05
842	MRPL13	9.68e-05
843	GSTP1	9.68e-05
844	MRPL16	9.68e-05
845	GSTO2	9.67e-05
846	GSTM1	9.67e-05
847	MGST1	9.67e-05
848	MGST3	9.67e-05
849	GSTA5	9.66e-05
850	GSTA3	9.66e-05
851	GSTA4	9.66e-05
852	GSTM2	9.66e-05
853	GSTM3	9.66e-05
854	GSTM4	9.66e-05
855	GSTM5	9.66e-05
856	GSTK1	9.66e-05
857	MGST2	9.66e-05
858	MRPS5	9.65e-05
859	MRPL4	9.57e-05
860	GSTT2B	9.57e-05
861	GSTO1	9.57e-05
862	ST3GAL2	9.55e-05
863	GNA11	9.54e-05
864	MRPS2	9.49e-05
865	NES	9.47e-05
866	PLCB3	9.46e-05
867	ST3GAL3	9.45e-05
868	RPL7L1	9.44e-05
869	PRKCA	9.4e-05
870	CDC42	9.4e-05
871	CD40LG	9.37e-05
872	PDPK1	9.36e-05
873	PLCB2	9.35e-05
874	NSA2	9.34e-05
875	ST3GAL4	9.34e-05
876	NCBP1	9.33e-05
877	NCBP2	9.31e-05
878	PLCB1	9.31e-05
879	B3GNT3	9.3e-05
880	EIF4G1	9.28e-05
881	TGFB2	9.24e-05
882	VAV2	9.21e-05
883	PRKACA	9.2e-05
884	PABPC1	9.19e-05
885	SEC61A1	9.13e-05
886	ISCA1	9.11e-05
887	CYP7A1	9.1e-05
888	ISCA2	9.07e-05
889	GLRX	9.07e-05
890	SEC61A2	9.06e-05
891	PAICS	9.04e-05
892	PRKACB	9.03e-05
893	FZD4	9.03e-05
894	EIF2S1	9.02e-05
895	EIF4E	9.02e-05
896	GLRX2	9.02e-05
897	PLB1	8.99e-05
898	CD79B	8.99e-05
899	MC4R	8.98e-05
900	ALAS2	8.94e-05
901	GCNT4	8.92e-05
902	GCNT3	8.92e-05
903	PLAAT3	8.9e-05
904	EIF4A3	8.9e-05
905	NHP2	8.88e-05
906	GALNT1	8.87e-05
907	GALNT2	8.87e-05
908	PLA2G2A	8.86e-05
909	EIF3A	8.85e-05
910	CYP11A1	8.84e-05
911	PPP2R2A	8.84e-05
912	EIF3B	8.84e-05
913	EIF4A1	8.83e-05
914	FOXO3	8.82e-05
915	EIF2S3	8.81e-05
916	MAGOH	8.81e-05
917	MAGOHB	8.81e-05
918	PLA2G10	8.81e-05
919	ACTN1	8.81e-05
920	PLA2G5	8.79e-05
921	RNPS1	8.78e-05
922	CASC3	8.77e-05
923	UPF3B	8.77e-05
924	PLA2G2C	8.76e-05
925	PLA2G3	8.75e-05
926	MLST8	8.75e-05
927	EIF2S2	8.75e-05
928	PLA2G2E	8.74e-05
929	RPTOR	8.74e-05
930	PLA2G2F	8.74e-05
931	EIF4A2	8.73e-05
932	GPC3	8.73e-05
933	EIF3F	8.73e-05
934	DDOST	8.72e-05
935	EIF4B	8.72e-05
936	RSL24D1	8.72e-05
937	SRP54	8.72e-05
938	SEC61B	8.71e-05
939	EIF3E	8.71e-05
940	NCK1	8.71e-05
941	PLA2G12B	8.71e-05
942	EIF3I	8.71e-05
943	EIF5B	8.71e-05
944	B3GNT2	8.7e-05
945	SEC61G	8.7e-05
946	SSR4	8.7e-05
947	EIF3D	8.7e-05
948	EIF3H	8.7e-05
949	EIF3M	8.69e-05
950	EIF5	8.69e-05
951	RICTOR	8.69e-05
952	GALNT3	8.69e-05
953	SSR1	8.69e-05
954	SSR3	8.69e-05
955	B3GNT4	8.69e-05
956	EIF3C	8.69e-05
957	EIF3G	8.69e-05
958	EIF3J	8.69e-05
959	TRAM1	8.68e-05
960	SSR2	8.68e-05
961	EIF3K	8.65e-05
962	KCNA6	8.65e-05
963	GALNT9	8.65e-05
964	GALNT6	8.64e-05
965	GALNT5	8.64e-05
966	GALNT13	8.64e-05
967	GALNT15	8.64e-05
968	GALNTL5	8.64e-05
969	GALNT18	8.64e-05
970	GALNTL6	8.64e-05
971	EIF3L	8.64e-05
972	GALNT7	8.64e-05
973	GALNT10	8.64e-05
974	GALNT16	8.64e-05
975	GALNT17	8.64e-05
976	EIF4H	8.64e-05
977	GALNT14	8.64e-05
978	GALNT12	8.64e-05
979	GALNT4	8.64e-05
980	ETF1	8.63e-05
981	GAB1	8.63e-05
982	PLA2G12A	8.62e-05
983	B4GALT6	8.62e-05
984	SRPRA	8.61e-05
985	ACTN2	8.61e-05
986	SMG6	8.6e-05
987	SRP72	8.59e-05
988	GSPT1	8.56e-05
989	SRP9	8.56e-05
990	SRP14	8.56e-05
991	SRPRB	8.55e-05
992	SRP19	8.55e-05
993	SRP68	8.55e-05
994	AKR1C1	8.54e-05
995	GSPT2	8.54e-05
996	UPF2	8.54e-05
997	MC3R	8.54e-05
998	FOXO4	8.54e-05
999	UPF1	8.54e-05
1000	GRK2	8.53e-05
1001	SMG5	8.53e-05
1002	B4GALT5	8.53e-05
1003	SPCS1	8.52e-05
1004	SEC11A	8.51e-05
1005	SMG8	8.51e-05
1006	SMG9	8.51e-05
1007	SPCS3	8.51e-05
1008	UPF3A	8.51e-05
1009	ACTN4	8.51e-05
1010	SEC11C	8.51e-05
1011	SPCS2	8.51e-05
1012	HRAS	8.5e-05
1013	STS	8.5e-05
1014	SMG7	8.5e-05
1015	CYP26A1	8.48e-05
1016	MAPKAP1	8.48e-05
1017	GCNT7	8.47e-05
1018	LIPE	8.46e-05
1019	B3GNT5	8.46e-05
1020	ALDH1A1	8.44e-05
1021	ST6GALNAC4	8.44e-05
1022	B3GNT7	8.44e-05
1023	HSD11B1	8.43e-05
1024	GHRL	8.43e-05
1025	ST6GAL1	8.43e-05
1026	ALDH1A2	8.43e-05
1027	SECISBP2	8.42e-05
1028	ST6GALNAC3	8.4e-05
1029	SMURF2	8.4e-05
1030	TP53	8.39e-05
1031	EEF1A1	8.37e-05
1032	PTEN	8.36e-05
1033	MRPL15	8.33e-05
1034	ST6GALNAC2	8.31e-05
1035	B3GNTL1	8.31e-05
1036	EPHX1	8.3e-05
1037	B3GNT8	8.3e-05
1038	A4GNT	8.3e-05
1039	B3GNT9	8.3e-05
1040	SNU13	8.29e-05
1041	RASA1	8.25e-05
1042	MRTO4	8.23e-05
1043	ITGB6	8.21e-05
1044	CYP3A7	8.19e-05
1045	DOK1	8.15e-05
1046	EEFSEC	8.15e-05
1047	HSD17B6	8.15e-05
1048	ITGAV	8.14e-05
1049	ACSBG1	8.09e-05
1050	HSD3B1	8.09e-05
1051	MRPL11	8.09e-05
1052	HSD3B2	8.08e-05
1053	KCNJ1	8.08e-05
1054	DHCR7	8.07e-05
1055	DHCR24	8.04e-05
1056	PIKFYVE	8.02e-05
1057	PTPN6	8.02e-05
1058	ITGB5	8.01e-05
1059	PTGS2	8.01e-05
1060	FOS	8e-05
1061	AKR1C3	7.99e-05
1062	LRP2	7.96e-05
1063	CH25H	7.95e-05
1064	MRPL3	7.94e-05
1065	PRR5	7.94e-05
1066	SMARCD1	7.91e-05
1067	LIPA	7.89e-05
1068	RPS6KB1	7.89e-05
1069	CYP2J2	7.88e-05
1070	GRB14	7.88e-05
1071	SH3KBP1	7.88e-05
1072	CYP26B1	7.86e-05
1073	CBR3	7.86e-05
1074	CYP27A1	7.85e-05
1075	CYP26C1	7.85e-05
1076	PSMA7	7.84e-05
1077	MRPL1	7.84e-05
1078	SDC3	7.84e-05
1079	ALOX15	7.83e-05
1080	PTK2B	7.82e-05
1081	IL4	7.82e-05
1082	SLC9A3R2	7.81e-05
1083	PTHLH	7.78e-05
1084	PSMC4	7.76e-05
1085	PSMB2	7.75e-05
1086	PSMA5	7.74e-05
1087	PSMA6	7.74e-05
1088	PSMA1	7.73e-05
1089	PSMB5	7.73e-05
1090	PSMA3	7.72e-05
1091	PSMA4	7.72e-05
1092	PSMD4	7.72e-05
1093	PSMD12	7.72e-05
1094	PSMB6	7.71e-05
1095	PSMD7	7.71e-05
1096	PSMB4	7.7e-05
1097	PSMB7	7.7e-05
1098	PSMB8	7.7e-05
1099	PSMC1	7.7e-05
1100	PSMD14	7.69e-05
1101	CYP46A1	7.69e-05
1102	PSMD3	7.69e-05
1103	PSMD11	7.69e-05
1104	BLK	7.69e-05
1105	NDRG1	7.68e-05
1106	MAPK14	7.68e-05
1107	PSMC3	7.67e-05
1108	PSMD6	7.67e-05
1109	GSR	7.66e-05
1110	PSMB9	7.66e-05
1111	PSMC2	7.66e-05
1112	PSMC5	7.66e-05
1113	PSMC6	7.66e-05
1114	PSMD2	7.66e-05
1115	PSMD8	7.66e-05
1116	HSD17B8	7.66e-05
1117	PSMB10	7.65e-05
1118	PSMD1	7.65e-05
1119	PSMD13	7.65e-05
1120	PSMA8	7.59e-05
1121	PSMB11	7.58e-05
1122	PSME2	7.58e-05
1123	BTK	7.58e-05
1124	SEM1	7.58e-05
1125	PSME3	7.57e-05
1126	PSMD10	7.57e-05
1127	PSMD5	7.56e-05
1128	PSMD9	7.56e-05
1129	PSME1	7.56e-05
1130	MRPL17	7.56e-05
1131	PSMF1	7.56e-05
1132	PSME4	7.53e-05
1133	ALOX15B	7.52e-05
1134	GAB2	7.52e-05
1135	CEPT1	7.51e-05
1136	HSD17B2	7.51e-05
1137	CD19	7.51e-05
1138	RPP38	7.49e-05
1139	LPCAT4	7.48e-05
1140	PLD4	7.47e-05
1141	PLD3	7.47e-05
1142	XCR1	7.41e-05
1143	MRPL12	7.39e-05
1144	ALOX5	7.38e-05
1145	GLI1	7.38e-05
1146	CHPT1	7.37e-05
1147	NGF	7.34e-05
1148	MRPL19	7.33e-05
1149	MRPL27	7.32e-05
1150	NRAS	7.27e-05
1151	P2RY11	7.26e-05
1152	MRPL32	7.26e-05
1153	GLI2	7.25e-05
1154	GLI3	7.25e-05
1155	GCGR	7.24e-05
1156	GGT1	7.24e-05
1157	ALDH1A3	7.18e-05
1158	GSS	7.18e-05
1159	GGT5	7.17e-05
1160	DAPP1	7.14e-05
1161	ALDH3A1	7.13e-05
1162	ALDH3B2	7.13e-05
1163	H2BC1	7.13e-05
1164	PRKACG	7.13e-05
1165	H2AX	7.12e-05
1166	SELENOI	7.12e-05
1167	GGH	7.12e-05
1168	H2BC21	7.11e-05
1169	H2BC12	7.11e-05
1170	GGT6	7.1e-05
1171	H2BC5	7.1e-05
1172	IL10	7.1e-05
1173	H2BC13	7.1e-05
1174	H2BC15	7.1e-05
1175	H2BC11	7.1e-05
1176	GGT7	7.09e-05
1177	INPP5D	7.09e-05
1178	BLNK	7.08e-05
1179	SRGAP3	7.08e-05
1180	AKR1D1	7.07e-05
1181	FN1	7.05e-05
1182	PTGS1	7.02e-05
1183	PAG1	7.01e-05
1184	GPX1	6.99e-05
1185	GPX2	6.99e-05
1186	GPX3	6.99e-05
1187	HSD17B7	6.99e-05
1188	CYP4F2	6.99e-05
1189	GPX7	6.98e-05
1190	GPX8	6.98e-05
1191	SRD5A3	6.98e-05
1192	GPX6	6.97e-05
1193	GPX5	6.96e-05
1194	HSD17B1	6.96e-05
1195	SRD5A1	6.96e-05
1196	ALOX12B	6.95e-05
1197	GPD2	6.94e-05
1198	IL5	6.94e-05
1199	CYP4F3	6.94e-05
1200	CYP2U1	6.93e-05
1201	ALOX12	6.92e-05
1202	ITGB7	6.9e-05
1203	GPX4	6.89e-05
1204	MAPK8	6.86e-05
1205	HSD17B3	6.84e-05
1206	HSD17B12	6.82e-05
1207	AQP10	6.82e-05
1208	TBXA2R	6.81e-05
1209	ATP2A2	6.76e-05
1210	SULT1E1	6.76e-05
1211	IGFBP4	6.75e-05
1212	IRS1	6.75e-05
1213	PIK3AP1	6.73e-05
1214	PAFAH1B1	6.71e-05
1215	FGA	6.69e-05
1216	FGB	6.69e-05
1217	RHOB	6.63e-05
1218	TXNDC12	6.62e-05
1219	CD5	6.62e-05
1220	PLA2G4A	6.61e-05
1221	LPCAT2	6.6e-05
1222	TGFB1	6.6e-05
1223	LPCAT1	6.6e-05
1224	CDK2	6.58e-05
1225	RHOQ	6.58e-05
1226	PELP1	6.56e-05
1227	RHOC	6.55e-05
1228	H2AC20	6.55e-05
1229	FCGR2B	6.54e-05
1230	PLA2G4B	6.53e-05
1231	COMT	6.52e-05
1232	CD22	6.5e-05
1233	PLA2G4D	6.49e-05
1234	VEGFD	6.48e-05
1235	PRKCB	6.48e-05
1236	HYDIN	6.47e-05
1237	PPP2CB	6.47e-05
1238	NPEPPS	6.47e-05
1239	POLR1C	6.47e-05
1240	GPRIN2	6.47e-05
1241	CES1	6.46e-05
1242	CYP2F1	6.46e-05
1243	CES2	6.46e-05
1244	PLA2G4E	6.45e-05
1245	BRAF	6.45e-05
1246	JMJD7-PLA2G4B	6.45e-05
1247	TPT1	6.43e-05
1248	PEMT	6.39e-05
1249	PPP2R1B	6.39e-05
1250	SRMS	6.37e-05
1251	AKR1C4	6.36e-05
1252	FXYD2	6.36e-05
1253	UGDH	6.34e-05
1254	SH3BP5	6.34e-05
1255	VEGFB	6.33e-05
1256	CD72	6.33e-05
1257	CCNA2	6.32e-05
1258	TIMP3	6.31e-05
1259	AKT1	6.3e-05
1260	IBTK	6.3e-05
1261	GIP	6.28e-05
1262	ITGA5	6.28e-05
1263	FADS2	6.28e-05
1264	PISD	6.26e-05
1265	CFTR	6.25e-05
1266	MTREX	6.25e-05
1267	MRPL36	6.25e-05
1268	PIGR	6.23e-05
1269	CCNA1	6.23e-05
1270	PTDSS1	6.23e-05
1271	SMURF1	6.22e-05
1272	KL	6.22e-05
1273	GFM2	6.19e-05
1274	GFM1	6.19e-05
1275	GUSB	6.17e-05
1276	MRPL33	6.17e-05
1277	AP2A1	6.16e-05
1278	FCAR	6.16e-05
1279	TEX10	6.16e-05
1280	PTDSS2	6.16e-05
1281	JUN	6.12e-05
1282	TACR1	6.12e-05
1283	DVL3	6.11e-05
1284	SENP3	6.11e-05
1285	VWF	6.11e-05
1286	PAFAH1B3	6.1e-05
1287	LYPLA1	6.09e-05
1288	JAK2	6.08e-05
1289	LAS1L	6.07e-05
1290	PNPLA6	6.06e-05
1291	PNPLA7	6.06e-05
1292	BRCC3	6.06e-05
1293	AQP8	6.05e-05
1294	AQP6	6.05e-05
1295	MIP	6.05e-05
1296	SERPING1	6.05e-05
1297	FXYD1	6.04e-05
1298	MRPL34	6.04e-05
1299	PAFAH2	6.03e-05
1300	UTP3	6.03e-05
1301	PLA2G7	6.03e-05
1302	NOL9	6.03e-05
1303	EXOSC6	6.02e-05
1304	PLA2G15	6.02e-05
1305	MRPL20	6.02e-05
1306	MIOX	6.02e-05
1307	WDR18	6.02e-05
1308	AQP4	6.01e-05
1309	EXOSC10	6.01e-05
1310	EXOSC7	6e-05
1311	EXOSC2	6e-05
1312	CABYR	6e-05
1313	EXOSC3	6e-05
1314	EXOSC1	6e-05
1315	EXOSC4	6e-05
1316	EXOSC5	6e-05
1317	EXOSC8	5.99e-05
1318	EXOSC9	5.99e-05
1319	BLVRB	5.99e-05
1320	CCK	5.98e-05
1321	BLVRA	5.97e-05
1322	MPHOSPH6	5.95e-05
1323	C1D	5.95e-05
1324	UXS1	5.95e-05
1325	FXYD3	5.94e-05
1326	FXYD7	5.94e-05
1327	DVL1	5.92e-05
1328	AQP7	5.91e-05
1329	EFTUD2	5.9e-05
1330	AQP5	5.89e-05
1331	ENPP2	5.89e-05
1332	AQP2	5.88e-05
1333	MRPS16	5.88e-05
1334	ENPP6	5.87e-05
1335	TMEM86B	5.87e-05
1336	ALDOA	5.85e-05
1337	BMP4	5.79e-05
1338	HRG	5.77e-05
1339	AQP3	5.77e-05
1340	THBS1	5.75e-05
1341	AQP1	5.74e-05
1342	CHDH	5.74e-05
1343	UGT1A6	5.73e-05
1344	UGT1A9	5.72e-05
1345	UGT1A1	5.68e-05
1346	GSK3B	5.67e-05
1347	FFAR3	5.64e-05
1348	UGT2B11	5.63e-05
1349	UGT1A4	5.63e-05
1350	UGT1A3	5.63e-05
1351	UGT2B10	5.63e-05
1352	UGT1A10	5.6e-05
1353	UGT1A8	5.6e-05
1354	UGT1A7	5.6e-05
1355	UGT2B4	5.6e-05
1356	UGT2B7	5.6e-05
1357	UGT1A5	5.59e-05
1358	UGT2B15	5.59e-05
1359	UGT2A3	5.59e-05
1360	F8	5.58e-05
1361	F5	5.54e-05
1362	EFL1	5.52e-05
1363	TAC1	5.5e-05
1364	PROS1	5.49e-05
1365	SEL1L	5.46e-05
1366	VTI1B	5.41e-05
1367	AXIN1	5.41e-05
1368	ERLEC1	5.39e-05
1369	VCP	5.39e-05
1370	TRH	5.38e-05
1371	F13A1	5.36e-05
1372	TGFB3	5.33e-05
1373	SELENOP	5.3e-05
1374	SCT	5.29e-05
1375	ADAM17	5.29e-05
1376	AVPR1A	5.27e-05
1377	AVPR1B	5.27e-05
1378	PAXIP1	5.25e-05
1379	ISG20L2	5.24e-05
1380	GAS6	5.21e-05
1381	LEFTY2	5.18e-05
1382	KAT5	5.16e-05
1383	GNRH1	5.15e-05
1384	CCND1	5.14e-05
1385	ADRB2	5.1e-05
1386	SYVN1	5.09e-05
1387	PLAA	5.09e-05
1388	SERPINA4	5.08e-05
1389	ITIH4	5.07e-05
1390	DERL2	5.06e-05
1391	SERPINF2	5.06e-05
1392	EIF1AY	5.06e-05
1393	CLU	5.05e-05
1394	BMP2	5.05e-05
1395	ORM2	5.04e-05
1396	SMO	5.04e-05
1397	CFD	5.03e-05
1398	GTPBP2	5.03e-05
1399	CDC37L1	5.03e-05
1400	SPARC	5.03e-05
1401	TMSB4X	5.03e-05
1402	SERPINA3	5.02e-05
1403	APOOL	5.02e-05
1404	OLA1	5.02e-05
1405	SRGN	5.02e-05
1406	RARRES2	5.02e-05
1407	SPP2	5.02e-05
1408	FERMT3	5.02e-05
1409	CCNH	5.02e-05
1410	A1BG	5.01e-05
1411	FAM3C	5.01e-05
1412	MAGED2	5.01e-05
1413	CTSW	5.01e-05
1414	ECM1	5.01e-05
1415	MMRN1	5.01e-05
1416	ISLR	5.01e-05
1417	NHLRC2	5.01e-05
1418	LGALS3BP	5.01e-05
1419	SCCPDH	5.01e-05
1420	TEX264	5.01e-05
1421	FAM49B	5.01e-05
1422	TOR4A	5.01e-05
1423	QSOX1	5.01e-05
1424	CLEC3B	5.01e-05
1425	PCYOX1L	5.01e-05
1426	CREB1	5e-05
1427	ITGB2	4.99e-05
1428	RAC2	4.99e-05
1429	H3-4	4.99e-05
1430	HCK	4.98e-05
1431	OXT	4.92e-05
1432	OS9	4.89e-05
1433	DEPP1	4.89e-05
1434	ITGAM	4.87e-05
1435	CDON	4.83e-05
1436	PTCH1	4.83e-05
1437	PIK3R5	4.8e-05
1438	RARA	4.8e-05
1439	P4HB	4.77e-05
1440	ABL1	4.75e-05
1441	ATM	4.73e-05
1442	FZD8	4.72e-05
1443	JAK1	4.71e-05
1444	MYC	4.71e-05
1445	RELA	4.71e-05
1446	ITGA1	4.7e-05
1447	APOB	4.69e-05
1448	ITGA2B	4.69e-05
1449	NOP58	4.69e-05
1450	IL2	4.68e-05
1451	FBL	4.67e-05
1452	RUNX2	4.67e-05
1453	RAC3	4.66e-05
1454	RAP1A	4.66e-05
1455	NOP56	4.65e-05
1456	SKP1	4.64e-05
1457	STAT5B	4.64e-05
1458	CUL1	4.64e-05
1459	WDR46	4.64e-05
1460	PTCH2	4.61e-05
1461	PDCD11	4.59e-05
1462	MRPS18C	4.59e-05
1463	MRPS18A	4.59e-05
1464	MRPS6	4.56e-05
1465	GHSR	4.53e-05
1466	VCL	4.53e-05
1467	IMP4	4.53e-05
1468	ATF2	4.52e-05
1469	GAS1	4.52e-05
1470	SCUBE2	4.52e-05
1471	BRCA1	4.51e-05
1472	TUFM	4.51e-05
1473	LRP1	4.49e-05
1474	STAT5A	4.49e-05
1475	TLN1	4.49e-05
1476	RRP9	4.49e-05
1477	BOC	4.48e-05
1478	UTP6	4.47e-05
1479	PYGL	4.47e-05
1480	RAP1B	4.45e-05
1481	EDNRA	4.44e-05
1482	NFKB1	4.44e-05
1483	RBX1	4.44e-05
1484	RTN3	4.43e-05
1485	DOCK1	4.42e-05
1486	GTF2F1	4.42e-05
1487	GPAM	4.42e-05
1488	WDR43	4.39e-05
1489	APC	4.39e-05
1490	DISP2	4.38e-05
1491	MRE11	4.37e-05
1492	WDR36	4.36e-05
1493	GPAT4	4.36e-05
1494	GPAT2	4.36e-05
1495	GPAT3	4.36e-05
1496	ERCC2	4.34e-05
1497	IL2RA	4.33e-05
1498	IL2RG	4.33e-05
1499	FZD5	4.33e-05
1500	TSR1	4.32e-05
1501	MRPL47	4.32e-05
1502	BYSL	4.32e-05
1503	UTP15	4.32e-05
1504	UTP18	4.31e-05
1505	MRRF	4.31e-05
1506	DCAF13	4.3e-05
1507	MPHOSPH10	4.29e-05
1508	CHRM1	4.29e-05
1509	HCRT	4.29e-05
1510	TNF	4.29e-05
1511	UTP14A	4.28e-05
1512	KRR1	4.28e-05
1513	IL2RB	4.28e-05
1514	DDX47	4.27e-05
1515	UTP14C	4.27e-05
1516	RBBP8	4.26e-05
1517	WDR75	4.26e-05
1518	GNA15	4.25e-05
1519	DDX49	4.25e-05
1520	UBE2N	4.25e-05
1521	CRH	4.24e-05
1522	CSNK1D	4.24e-05
1523	SUMO1	4.24e-05
1524	ZAP70	4.24e-05
1525	NBN	4.22e-05
1526	HEATR1	4.21e-05
1527	TSFM	4.2e-05
1528	GNA14	4.2e-05
1529	CSNK1E	4.19e-05
1530	EDNRB	4.19e-05
1531	UTP25	4.19e-05
1532	NOC4L	4.19e-05
1533	HHIP	4.17e-05
1534	CDK9	4.15e-05
1535	ITGB4	4.15e-05
1536	NOL6	4.15e-05
1537	DHX37	4.14e-05
1538	UBE2V2	4.14e-05
1539	JAK3	4.13e-05
1540	GRM1	4.12e-05
1541	ARRB2	4.12e-05
1542	BSG	4.12e-05
1543	HHAT	4.11e-05
1544	ELOC	4.11e-05
1545	KALRN	4.1e-05
1546	ARRB1	4.09e-05
1547	MNAT1	4.09e-05
1548	ELOB	4.09e-05
1549	PNO1	4.08e-05
1550	YWHAB	4.08e-05
1551	OXTR	4.07e-05
1552	HERC2	4.07e-05
1553	CDK7	4.06e-05
1554	XCL1	4.06e-05
1555	XCL2	4.06e-05
1556	UTP11	4.05e-05
1557	PLCD1	4.05e-05
1558	PTH	4.05e-05
1559	PLCD4	4.04e-05
1560	PLCZ1	4.04e-05
1561	GTF2F2	4.03e-05
1562	STX4	4.02e-05
1563	TRIO	4.02e-05
1564	ITCH	4e-05
1565	ERCC3	3.99e-05
1566	GAST	3.99e-05
1567	RAPGEF1	3.99e-05
1568	GTF2H1	3.99e-05
1569	GTF2H2	3.99e-05
1570	GTF2H3	3.99e-05
1571	AXIN2	3.99e-05
1572	GRK5	3.98e-05
1573	UTP20	3.97e-05
1574	GRM5	3.97e-05
1575	BTRC	3.97e-05
1576	UBE2I	3.96e-05
1577	RCL1	3.95e-05
1578	ITGB8	3.95e-05
1579	RXRA	3.95e-05
1580	TRAF2	3.95e-05
1581	RRP36	3.95e-05
1582	EPO	3.94e-05
1583	FFAR2	3.94e-05
1584	GTF2H4	3.94e-05
1585	SOCS3	3.94e-05
1586	ADRA1B	3.93e-05
1587	PTAFR	3.93e-05
1588	GHRH	3.92e-05
1589	P2RY2	3.92e-05
1590	FCF1	3.92e-05
1591	PRKDC	3.92e-05
1592	NOL11	3.91e-05
1593	RRP7A	3.91e-05
1594	HTR2C	3.91e-05
1595	TP53BP1	3.91e-05
1596	GPRC6A	3.9e-05
1597	CBLC	3.9e-05
1598	PTGER1	3.9e-05
1599	ACAN	3.89e-05
1600	NTSR1	3.89e-05
1601	PIAS4	3.89e-05
1602	FZD6	3.89e-05
1603	BARD1	3.88e-05
1604	LPAR6	3.87e-05
1605	GRP	3.87e-05
1606	FFAR1	3.86e-05
1607	KRAS	3.86e-05
1608	LCP2	3.86e-05
1609	UTS2	3.85e-05
1610	PROKR2	3.85e-05
1611	EDN2	3.85e-05
1612	NTSR2	3.85e-05
1613	UTS2B	3.85e-05
1614	UTS2R	3.85e-05
1615	MLNR	3.85e-05
1616	GRPR	3.85e-05
1617	KISS1	3.85e-05
1618	MLN	3.85e-05
1619	NMB	3.85e-05
1620	NMBR	3.85e-05
1621	PTGFR	3.85e-05
1622	PROK2	3.85e-05
1623	BRS3	3.85e-05
1624	TRHR	3.85e-05
1625	PROK1	3.85e-05
1626	KISS1R	3.85e-05
1627	CCKAR	3.85e-05
1628	CCKBR	3.85e-05
1629	RNF8	3.85e-05
1630	ADRA1D	3.84e-05
1631	ADRA1A	3.84e-05
1632	HTR2A	3.84e-05
1633	CCNT1	3.84e-05
1634	MMP20	3.84e-05
1635	GRAP2	3.84e-05
1636	VLDLR	3.83e-05
1637	CCNT2	3.83e-05
1638	SUPT16H	3.82e-05
1639	CHRM3	3.82e-05
1640	ADRB1	3.82e-05
1641	ADRB3	3.82e-05
1642	GNRHR	3.82e-05
1643	HTR2B	3.82e-05
1644	P2RY1	3.82e-05
1645	ACTA1	3.82e-05
1646	RNF4	3.82e-05
1647	CYSLTR1	3.81e-05
1648	NPFFR2	3.81e-05
1649	CHRM5	3.81e-05
1650	LTB4R	3.81e-05
1651	P2RY10	3.81e-05
1652	GNRH2	3.81e-05
1653	GPR4	3.81e-05
1654	GPR132	3.81e-05
1655	HCRTR1	3.81e-05
1656	HCRTR2	3.81e-05
1657	HRH1	3.81e-05
1658	QRFP	3.81e-05
1659	KLKB1	3.81e-05
1660	P2RY6	3.81e-05
1661	LTB4R2	3.81e-05
1662	CYSLTR2	3.81e-05
1663	RRAS	3.81e-05
1664	NPFFR1	3.81e-05
1665	TACR2	3.81e-05
1666	TAC3	3.81e-05
1667	TACR3	3.81e-05
1668	MAP3K7	3.81e-05
1669	GPR68	3.81e-05
1670	QRFPR	3.81e-05
1671	GPR65	3.81e-05
1672	LTV1	3.81e-05
1673	NPFF	3.81e-05
1674	OPN4	3.81e-05
1675	ADORA2A	3.8e-05
1676	DCN	3.8e-05
1677	ITGA2	3.8e-05
1678	MMP11	3.8e-05
1679	MAPK10	3.8e-05
1680	CRHR1	3.79e-05
1681	ELL	3.79e-05
1682	CCNK	3.78e-05
1683	RNF168	3.77e-05
1684	LHCGR	3.77e-05
1685	TCEA1	3.77e-05
1686	VIP	3.77e-05
1687	NSD2	3.77e-05
1688	ITGA6	3.76e-05
1689	VCAM1	3.76e-05
1690	ADM2	3.76e-05
1691	PROC	3.75e-05
1692	SUPT5H	3.75e-05
1693	BABAM2	3.75e-05
1694	ARHGEF25	3.74e-05
1695	IAPP	3.74e-05
1696	SUMO2	3.74e-05
1697	ADCYAP1R1	3.73e-05
1698	ADORA2B	3.73e-05
1699	FSHR	3.73e-05
1700	NOB1	3.73e-05
1701	TSHR	3.73e-05
1702	ADM	3.72e-05
1703	MC2R	3.72e-05
1704	PPP2R5D	3.72e-05
1705	PTGER4	3.72e-05
1706	RXFP1	3.72e-05
1707	CDKN1A	3.71e-05
1708	CGA	3.71e-05
1709	RXFP2	3.71e-05
1710	FSHB	3.71e-05
1711	GLP1R	3.71e-05
1712	HTR7	3.71e-05
1713	PPP2R5A	3.71e-05
1714	EZR	3.71e-05
1715	CALCA	3.71e-05
1716	GPR83	3.7e-05
1717	DRD5	3.7e-05
1718	FZD3	3.7e-05
1719	CALCRL	3.69e-05
1720	RAMP2	3.69e-05
1721	ADCYAP1	3.69e-05
1722	CRHR2	3.69e-05
1723	GIPR	3.69e-05
1724	BABAM1	3.69e-05
1725	HRH2	3.69e-05
1726	HTR4	3.69e-05
1727	HTR6	3.69e-05
1728	LHB	3.69e-05
1729	MC1R	3.69e-05
1730	PTGDR	3.69e-05
1731	PTGER2	3.69e-05
1732	PTGIR	3.69e-05
1733	SCTR	3.69e-05
1734	TSHB	3.69e-05
1735	VIPR2	3.69e-05
1736	RAMP1	3.68e-05
1737	RAMP3	3.68e-05
1738	GPR176	3.68e-05
1739	GPR45	3.68e-05
1740	PTH2	3.68e-05
1741	TAAR1	3.68e-05
1742	GPBAR1	3.68e-05
1743	XRCC6	3.68e-05
1744	GHRHR	3.68e-05
1745	GPR15	3.68e-05
1746	GPR20	3.68e-05
1747	GPR25	3.68e-05
1748	GPR27	3.68e-05
1749	GPR32	3.68e-05
1750	GPR150	3.68e-05
1751	TAAR6	3.68e-05
1752	INSL3	3.68e-05
1753	MC5R	3.68e-05
1754	UIMC1	3.68e-05
1755	GPR84	3.68e-05
1756	PTH1R	3.68e-05
1757	PTH2R	3.68e-05
1758	RLN2	3.68e-05
1759	VIPR1	3.68e-05
1760	CALCB	3.68e-05
1761	CALCR	3.68e-05
1762	TAAR8	3.68e-05
1763	ABRAXAS1	3.68e-05
1764	TAAR5	3.68e-05
1765	TAAR2	3.68e-05
1766	GLP2R	3.68e-05
1767	CHEK2	3.66e-05
1768	XRN2	3.66e-05
1769	ICAM1	3.66e-05
1770	PAK2	3.66e-05
1771	RIOK2	3.66e-05
1772	SSRP1	3.66e-05
1773	XRCC5	3.66e-05
1774	CX3CR1	3.65e-05
1775	EPS15	3.65e-05
1776	RHOG	3.65e-05
1777	SUPT4H1	3.65e-05
1778	NELFE	3.65e-05
1779	NELFB	3.64e-05
1780	ST6GALNAC1	3.64e-05
1781	NELFA	3.64e-05
1782	SPHK1	3.64e-05
1783	CTDP1	3.64e-05
1784	ITGA4	3.63e-05
1785	CDK1	3.63e-05
1786	ELOA	3.62e-05
1787	RPP30	3.61e-05
1788	RPP40	3.61e-05
1789	ELOA3	3.61e-05
1790	ELOA2	3.61e-05
1791	CDK12	3.61e-05
1792	RPP25	3.61e-05
1793	RPP14	3.6e-05
1794	EPOR	3.6e-05
1795	RPP21	3.6e-05
1796	HSPG2	3.59e-05
1797	DCLRE1C	3.59e-05
1798	RIOK1	3.59e-05
1799	RIOK3	3.59e-05
1800	ARAF	3.58e-05
1801	SOCS1	3.56e-05
1802	RAD51	3.55e-05
1803	ITSN1	3.55e-05
1804	FZD7	3.55e-05
1805	H3C15	3.54e-05
1806	RIF1	3.54e-05
1807	PRKD1	3.54e-05
1808	NUMB	3.53e-05
1809	GLRX3	3.52e-05
1810	PPP5C	3.52e-05
1811	PRKG1	3.51e-05
1812	EEF1B2	3.5e-05
1813	GRIA1	3.5e-05
1814	ATF4	3.48e-05
1815	EYA1	3.47e-05
1816	KDM4B	3.47e-05
1817	LRP8	3.47e-05
1818	KDM4A	3.47e-05
1819	DNM1	3.45e-05
1820	ZYX	3.45e-05
1821	EYA2	3.44e-05
1822	RXRG	3.44e-05
1823	SKP2	3.43e-05
1824	SUMO3	3.43e-05
1825	NCOR1	3.43e-05
1826	ATF6B	3.42e-05
1827	EYA4	3.42e-05
1828	TJP1	3.42e-05
1829	MAP3K1	3.41e-05
1830	EYA3	3.4e-05
1831	GRIA2	3.4e-05
1832	PPP2R5C	3.39e-05
1833	RRAS2	3.38e-05
1834	PRKG2	3.38e-05
1835	CREB5	3.38e-05
1836	H2AC7	3.37e-05
1837	ITGA9	3.37e-05
1838	NCF1	3.37e-05
1839	H2AC14	3.37e-05
1840	H2AC6	3.37e-05
1841	PPP2R5B	3.36e-05
1842	RHOT1	3.35e-05
1843	CACNA1A	3.35e-05
1844	TOPBP1	3.34e-05
1845	RHOV	3.34e-05
1846	RHOBTB2	3.34e-05
1847	RHOD	3.34e-05
1848	PPP2R5E	3.34e-05
1849	RHOJ	3.34e-05
1850	SH3GL2	3.34e-05
1851	RHOBTB1	3.34e-05
1852	RHOH	3.33e-05
1853	RHOF	3.33e-05
1854	RHOU	3.33e-05
1855	ITGA8	3.33e-05
1856	WASL	3.33e-05
1857	RHOT2	3.33e-05
1858	DNM2	3.29e-05
1859	CREB3L4	3.28e-05
1860	SH3GL1	3.28e-05
1861	MAP4K1	3.27e-05
1862	GRIP1	3.27e-05
1863	SDC1	3.27e-05
1864	DBNL	3.26e-05
1865	UBE2D1	3.26e-05
1866	CREB3L3	3.26e-05
1867	MRAS	3.25e-05
1868	TTF1	3.25e-05
1869	CREB3	3.24e-05
1870	SPHK2	3.24e-05
1871	CREB3L2	3.24e-05
1872	GRIA4	3.23e-05
1873	IGF2R	3.23e-05
1874	ITGAL	3.23e-05
1875	CAPN1	3.23e-05
1876	FRS3	3.22e-05
1877	CYP17A1	3.22e-05
1878	FZD10	3.2e-05
1879	ATP1B4	3.2e-05
1880	M6PR	3.2e-05
1881	MAP2K4	3.2e-05
1882	CDKN1B	3.18e-05
1883	H2AZ1	3.17e-05
1884	NFKBIA	3.17e-05
1885	RELN	3.17e-05
1886	VAMP3	3.17e-05
1887	EPN1	3.16e-05
1888	SLC9A1	3.16e-05
1889	TRPV4	3.15e-05
1890	ITGAX	3.14e-05
1891	SH3GL3	3.14e-05
1892	H2AZ2	3.14e-05
1893	PRKD2	3.12e-05
1894	VAMP2	3.12e-05
1895	CTTN	3.1e-05
1896	PRKD3	3.1e-05
1897	TNS1	3.1e-05
1898	EPN2	3.09e-05
1899	CABIN1	3.08e-05
1900	TF	3.08e-05
1901	CTSG	3.06e-05
1902	PLK1	3.06e-05
1903	PRL	3.06e-05
1904	SFRP1	3.06e-05
1905	SFRP2	3.05e-05
1906	SFRP4	3.05e-05
1907	SFRP5	3.05e-05
1908	SELE	3.04e-05
1909	PICK1	3.04e-05
1910	CDC27	3.04e-05
1911	ANAPC10	3.03e-05
1912	HSPA8	3.03e-05
1913	CDC23	3.03e-05
1914	CDC16	3.03e-05
1915	CDC20	3.03e-05
1916	UBE2C	3.02e-05
1917	ANAPC2	3.02e-05
1918	ITGAD	3.02e-05
1919	ANAPC11	3.02e-05
1920	ANAPC1	3.02e-05
1921	CDC26	3.01e-05
1922	ANAPC4	3.01e-05
1923	HES1	3.01e-05
1924	KLK3	3.01e-05
1925	ANAPC5	3.01e-05
1926	CD4	3.01e-05
1927	AP2M1	3e-05
1928	NCOA6	3e-05
1929	ANAPC7	3e-05
1930	UBE2E1	3e-05
1931	FZD9	3e-05
1932	CSNK1A1	2.99e-05
1933	ITGAE	2.99e-05
1934	FZR1	2.99e-05
1935	STXBP3	2.99e-05
1936	MRPL39	2.98e-05
1937	PAX8	2.98e-05
1938	CLTA	2.97e-05
1939	CUL3	2.97e-05
1940	MRPL49	2.95e-05
1941	AURKB	2.95e-05
1942	MRPL58	2.94e-05
1943	C1QBP	2.94e-05
1944	TBL1XR1	2.94e-05
1945	CLTC	2.93e-05
1946	MRPL46	2.93e-05
1947	MMP19	2.93e-05
1948	RAB5A	2.93e-05
1949	MRPS35	2.93e-05
1950	WIF1	2.92e-05
1951	AP2S1	2.92e-05
1952	ABL2	2.92e-05
1953	TFPI	2.92e-05
1954	DAP3	2.92e-05
1955	PHLPP1	2.91e-05
1956	GNAS	2.91e-05
1957	GPC1	2.91e-05
1958	SLC25A5	2.91e-05
1959	MRPL37	2.91e-05
1960	MRPL40	2.91e-05
1961	MRPL43	2.91e-05
1962	GADD45GIP1	2.91e-05
1963	DOCK4	2.91e-05
1964	MRPS31	2.9e-05
1965	MRPL28	2.9e-05
1966	MRPS30	2.9e-05
1967	MRPL53	2.9e-05
1968	MRPL54	2.9e-05
1969	CHCHD1	2.9e-05
1970	MRPL52	2.9e-05
1971	MRPL10	2.9e-05
1972	MRPL55	2.9e-05
1973	MRPL21	2.9e-05
1974	MRPS27	2.9e-05
1975	MRPS28	2.9e-05
1976	MRPS18B	2.9e-05
1977	MRPL42	2.9e-05
1978	MRPL18	2.9e-05
1979	LDLR	2.9e-05
1980	MRPL51	2.9e-05
1981	MRPL35	2.9e-05
1982	MRPS17	2.9e-05
1983	MRPL48	2.9e-05
1984	MRPS23	2.9e-05
1985	MRPS33	2.9e-05
1986	MRPL50	2.9e-05
1987	AURKAIP1	2.9e-05
1988	PTCD3	2.9e-05
1989	MRPS22	2.9e-05
1990	MRPL23	2.9e-05
1991	MRPS25	2.9e-05
1992	MRPL14	2.9e-05
1993	MRPS26	2.9e-05
1994	MRPS24	2.9e-05
1995	MRPL41	2.9e-05
1996	MRPL38	2.9e-05
1997	MRPL9	2.9e-05
1998	MRPL44	2.9e-05
1999	MRPS34	2.9e-05
[truncated: 10,364 more rows]
